# Supplementary material for: ﻿The new genus Purpurata (Lepidoptera, Crambidae, Spilomelinae), with descriptions of two new species from China
Source: Zookeys. 2024 Dec 2;1219:175–94. doi: 10.3897/zookeys.1219.131102 (PMC11629085; doi:10.3897/zookeys.1219.131102)
Supplement: XML Treatment for Purpurata [file zookeys.1219.131102-treatment1.xml]

<!DOCTYPE tp:taxon-treatment
  PUBLIC "-//TaxonX//DTD Taxonomic Treatment Publishing DTD v0 20100105//EN" "tax-treatment-NSO.dtd">
<tp:taxon-treatment xmlns:tp="http://www.plazi.org/taxpub"><tp:treatment-meta><kwd-group><label>Taxon classification</label><kwd>
                <named-content content-type="kingdom">Animalia</named-content>
              </kwd><kwd>
                <named-content content-type="order">Lepidoptera</named-content>
              </kwd><kwd>
                <named-content content-type="family">Crambidae</named-content>
              </kwd></kwd-group><mixed-citation publication-type="journal"><person-group><name><surname>Xue</surname><given-names>Xin-Lei</given-names></name><name><surname>Lu</surname><given-names>Xiao-Qiang</given-names></name><name><surname>Du</surname><given-names>Xi-Cui</given-names></name></person-group><article-title>﻿The new genus <italic><tp:taxon-name><tp:taxon-name-part taxon-name-part-type="genus" reg="Purpurata">Purpurata</tp:taxon-name-part></tp:taxon-name></italic> (<tp:taxon-name><tp:taxon-name-part taxon-name-part-type="order">Lepidoptera</tp:taxon-name-part></tp:taxon-name>, <tp:taxon-name><tp:taxon-name-part taxon-name-part-type="family">Crambidae</tp:taxon-name-part></tp:taxon-name>, <tp:taxon-name><tp:taxon-name-part taxon-name-part-type="subfamily">Spilomelinae</tp:taxon-name-part></tp:taxon-name>), with descriptions of two new species from China</article-title><source>Zookeys</source><day>02</day><month>12</month><year>2024</year><volume>1219</volume><fpage>175</fpage><lpage>194</lpage><pub-id pub-id-type="doi">10.3897/zookeys.1219.131102</pub-id></mixed-citation></tp:treatment-meta><tp:nomenclature><label>﻿</label><tp:taxon-name>
              <object-id xmlns:xlink="http://www.w3.org/1999/xlink" content-type="arpha" xlink:type="simple">57F95D25-A1F2-5BEB-AFC2-378B430683E5</object-id>
              <tp:taxon-name-part taxon-name-part-type="genus" reg="Purpurata">Purpurata</tp:taxon-name-part>
              <object-id xmlns:xlink="http://www.w3.org/1999/xlink" content-type="zoobank" xlink:type="simple">https://zoobank.org/B30E1964-1BD5-47CD-9196-BA496B0FA390</object-id>
            </tp:taxon-name><tp:taxon-status xmlns:xlink="http://www.w3.org/1999/xlink" xlink:type="simple">gen. nov.</tp:taxon-status></tp:nomenclature><tp:treatment-sec sec-type="type species" id="SECID0EGEBG"><title>Type species.</title><p><italic><tp:taxon-name><tp:taxon-name-part taxon-name-part-type="genus" reg="Purpurata">Purpurata</tp:taxon-name-part><tp:taxon-name-part taxon-name-part-type="species" reg="directa">directa</tp:taxon-name-part></tp:taxon-name></italic> sp. nov., here designated.</p></tp:treatment-sec><tp:treatment-sec sec-type="diagnosis" id="SECID0EXEBG"><title>Diagnosis.</title><p><italic><tp:taxon-name><tp:taxon-name-part taxon-name-part-type="genus" reg="Purpurata">Purpurata</tp:taxon-name-part></tp:taxon-name></italic> is readily distinguished from its phylogenetic sister genus <italic><tp:taxon-name><tp:taxon-name-part taxon-name-part-type="genus" reg="Nosophora">Nosophora</tp:taxon-name-part></tp:taxon-name></italic> (type species: <italic><tp:taxon-name><tp:taxon-name-part taxon-name-part-type="genus" reg="Botys">Botys</tp:taxon-name-part><tp:taxon-name-part taxon-name-part-type="species" reg="dispilalis">dispilalis</tp:taxon-name-part></tp:taxon-name></italic> Hampson, 1896) by the yellow wings with their purple-brown lines and patches, while in <italic><tp:taxon-name><tp:taxon-name-part taxon-name-part-type="genus" reg="Nosophora">Nosophora</tp:taxon-name-part></tp:taxon-name></italic>, the wings are dark shiny brown and feature a large, comma-shaped spot in the forewing. Furthermore, the vertex of the head is hollowed out in males of <italic><tp:taxon-name><tp:taxon-name-part taxon-name-part-type="genus" reg="Nosophora">N.</tp:taxon-name-part><tp:taxon-name-part taxon-name-part-type="species" reg="dispilalis">dispilalis</tp:taxon-name-part></tp:taxon-name></italic> (see <xref ref-type="bibr" rid="B10">Lederer 1863</xref>: pl. 4 fig. 24 (misidentified as <italic><tp:taxon-name><tp:taxon-name-part taxon-name-part-type="genus" reg="Nosophora">N.</tp:taxon-name-part><tp:taxon-name-part taxon-name-part-type="species" reg="chironalis">chironalis</tp:taxon-name-part></tp:taxon-name></italic>); <xref ref-type="bibr" rid="B3">Hampson 1896</xref>: 288), whereas it is rounded in <italic><tp:taxon-name><tp:taxon-name-part taxon-name-part-type="genus" reg="Purpurata">Purpurata</tp:taxon-name-part></tp:taxon-name></italic> species (Fig. <xref ref-type="fig" rid="F2">2</xref>). In <italic><tp:taxon-name><tp:taxon-name-part taxon-name-part-type="genus" reg="Purpurata">Purpurata</tp:taxon-name-part></tp:taxon-name></italic>, compared to the similar genera <italic><tp:taxon-name><tp:taxon-name-part taxon-name-part-type="genus" reg="Patania">Patania</tp:taxon-name-part></tp:taxon-name></italic> and <italic><tp:taxon-name><tp:taxon-name-part taxon-name-part-type="genus" reg="Nagiella">Nagiella</tp:taxon-name-part></tp:taxon-name></italic>, the uncus is arc-shaped on the posterior margin, the valva is shorter and broader than those of the latter two, and the fibula is shorter and smaller in male genitalia; the apophyses anteriores is not broadened or very slightly broadened near the base in the female genitalia. Comparatively, in <italic><tp:taxon-name><tp:taxon-name-part taxon-name-part-type="genus" reg="Patania">Patania</tp:taxon-name-part></tp:taxon-name></italic> and <italic><tp:taxon-name><tp:taxon-name-part taxon-name-part-type="genus" reg="Nagiella">Nagiella</tp:taxon-name-part></tp:taxon-name></italic>, the uncus is generally trapezoidal (except that <italic><tp:taxon-name><tp:taxon-name-part taxon-name-part-type="genus" reg="Nagiella">N.</tp:taxon-name-part><tp:taxon-name-part taxon-name-part-type="species" reg="bispina">bispina</tp:taxon-name-part></tp:taxon-name></italic> has a rather short and broad uncus, with rounded posterior margin), and the fibula are generally well developed and sclerotized; the apophyses anteriores broaden rhomboidally near the base. In addition, in <italic><tp:taxon-name><tp:taxon-name-part taxon-name-part-type="genus" reg="Purpurata">Purpurata</tp:taxon-name-part></tp:taxon-name></italic>, the gnathos is present and setose apically, generally undeveloped (except that <italic><tp:taxon-name><tp:taxon-name-part taxon-name-part-type="genus" reg="Patania">P.</tp:taxon-name-part><tp:taxon-name-part taxon-name-part-type="species" reg="iopasalis">iopasalis</tp:taxon-name-part></tp:taxon-name></italic> and <italic><tp:taxon-name><tp:taxon-name-part taxon-name-part-type="genus" reg="Patania">P.</tp:taxon-name-part><tp:taxon-name-part taxon-name-part-type="species" reg="shompen">shompen</tp:taxon-name-part></tp:taxon-name></italic> have well-developed gnathos). <italic><tp:taxon-name><tp:taxon-name-part taxon-name-part-type="genus" reg="Patania">Patania</tp:taxon-name-part></tp:taxon-name></italic> species usually lack a gnathos, and a few species have a gnathos but no setae at the apex. <italic><tp:taxon-name><tp:taxon-name-part taxon-name-part-type="genus" reg="Nagiella">Nagiella</tp:taxon-name-part></tp:taxon-name></italic> species generally have a gnathos, but no setae at the apex. In <italic><tp:taxon-name><tp:taxon-name-part taxon-name-part-type="genus" reg="Purpurata">Purpurata</tp:taxon-name-part></tp:taxon-name></italic>, the phallus has a protruding sclerotized structure at the posterior end, with a thick needle-like or spine-like cornutus and a brush-like cornutus. Comparatively, the phallus of <italic><tp:taxon-name><tp:taxon-name-part taxon-name-part-type="genus" reg="Patania">Patania</tp:taxon-name-part></tp:taxon-name></italic> and <italic><tp:taxon-name><tp:taxon-name-part taxon-name-part-type="genus" reg="Nagiella">Nagiella</tp:taxon-name-part></tp:taxon-name></italic> lack a protruding sclerotized structure posteriorly. <italic><tp:taxon-name><tp:taxon-name-part taxon-name-part-type="genus" reg="Patania">Patania</tp:taxon-name-part></tp:taxon-name></italic> species have, or lack, a cornutus (if present, diverse morphologically), and <italic><tp:taxon-name><tp:taxon-name-part taxon-name-part-type="genus" reg="Nagiella">Nagiella</tp:taxon-name-part></tp:taxon-name></italic> species generally lack a cornutus (except for <italic><tp:taxon-name><tp:taxon-name-part taxon-name-part-type="genus" reg="Nagiella">N.</tp:taxon-name-part><tp:taxon-name-part taxon-name-part-type="species" reg="bispina">bispina</tp:taxon-name-part></tp:taxon-name></italic> with a curved hook cornutus). The compared characters here are present in the type species of <italic><tp:taxon-name><tp:taxon-name-part taxon-name-part-type="genus" reg="Patania">Patania</tp:taxon-name-part></tp:taxon-name></italic> and <italic><tp:taxon-name><tp:taxon-name-part taxon-name-part-type="genus" reg="Nagiella">Nagiella</tp:taxon-name-part></tp:taxon-name></italic>, <italic><tp:taxon-name><tp:taxon-name-part taxon-name-part-type="genus" reg="Botys">Botys</tp:taxon-name-part><tp:taxon-name-part taxon-name-part-type="species" reg="concatenalis">concatenalis</tp:taxon-name-part></tp:taxon-name></italic>, and <italic><tp:taxon-name><tp:taxon-name-part taxon-name-part-type="genus" reg="Nagia">Nagia</tp:taxon-name-part><tp:taxon-name-part taxon-name-part-type="species" reg="desmialis">desmialis</tp:taxon-name-part></tp:taxon-name></italic> respectively, which were fully investigated in our study.</p></tp:treatment-sec><tp:treatment-sec sec-type="description" id="SECID0ERMBG"><title>Description.</title><p><bold><italic>Habitus</italic>.</bold> Body and wings yellow, with purple-brown wing markings. Frons rounded. Labial palpus upturned, exposed 3<sup>rd</sup> joint short and blunt (Fig. <xref ref-type="fig" rid="F2">2</xref>). Antenna filiform, male with ventral cilia. Forewing with length of cell ~ 1/2 of wing; discocellulars incurved; R from cell at ~ 5/6 above; Rs<sub>2</sub> anastomosed with Rs<sub>3</sub> ~ 3/5 of Rs<sub>3</sub> beyond cell; Rs<sub>1</sub> close to Rs<sub>2</sub>+s<sub>3</sub>; Rs<sub>4</sub> slightly curved towards Rs<sub>2</sub>+s<sub>3</sub> at base; M<sub>2</sub>, M<sub>3</sub> and CuA<sub>1</sub> from posterior angle of cell and uniformly spaced at the base; CuA<sub>2</sub> from cell at ~ 2/3 below. Hindwing with length of cell ~ 1/3 of wing; discocellulars incurved; Sc+R anastomosed with Rs ~ 1/5 beyond the cell; M<sub>2</sub>, M<sub>3</sub> and CuA<sub>1</sub> separately from posterior angle cell; CuA<sub>2</sub> from cell at 2/3 below (Figs <xref ref-type="fig" rid="F2">3</xref>, <xref ref-type="fig" rid="F2">4</xref>). Abdomen yellow dorsally; 1<sup>st</sup> and 2<sup>nd</sup> tergites with black spots laterally and 7<sup>th</sup> tergites black posteriorly in male. Tympanal organs with praecinctorium strongly bifid (Fig. <xref ref-type="fig" rid="F2">5</xref>).</p><fig id="F2" position="float" orientation="portrait"><object-id xmlns:xlink="http://www.w3.org/1999/xlink" content-type="doi" xlink:type="simple">10.3897/zookeys.1219.131102.figures2-5</object-id><object-id xmlns:xlink="http://www.w3.org/1999/xlink" content-type="arpha" xlink:type="simple">58A66A98-414E-57E0-A831-680A11296703</object-id><label>Figures 2–5.</label><caption><p><italic><tp:taxon-name><tp:taxon-name-part taxon-name-part-type="genus" reg="Purpurata">Purpurata</tp:taxon-name-part><tp:taxon-name-part taxon-name-part-type="species" reg="directa">directa</tp:taxon-name-part></tp:taxon-name></italic> sp. nov. <bold>2</bold> head ♂ <bold>3</bold> wing venation ♂ <bold>4</bold> wing venation ♀ <bold>5</bold> tympanal organ. Scale bars: 0.5 mm (<bold>2, 5</bold>); 1.0 mm (<bold>3, 4</bold>).</p></caption><graphic xmlns:xlink="http://www.w3.org/1999/xlink" xlink:href="zookeys-1219-175_article-131102__-g002.jpg" position="float" orientation="portrait" xlink:type="simple" id="oo_1188286.jpg"><uri content-type="original_file" xlink:type="simple">https://binary.pensoft.net/fig/1188286</uri></graphic></fig><p><bold><italic>Male genitalia</italic>.</bold> Uncus short and broad, with arc-shaped posterior margin, except for <italic><tp:taxon-name><tp:taxon-name-part taxon-name-part-type="genus" reg="Patania">P.</tp:taxon-name-part><tp:taxon-name-part taxon-name-part-type="species" reg="iopasalis">iopasalis</tp:taxon-name-part></tp:taxon-name></italic> with narrowed apex of uncus. Gnathos present and bearing setae apically, or vestigial to a transverse band. Valva ligulate, relatively broad and short generally. Fibula small and membranous, with setae. Sacculus undeveloped. Phallus cylindrical, with a protruding sclerotized structure posteriorly, with a thick needle-like or spine-like cornutus and a brush-like cornutus composed of a spine cluster, and a granular sclerotized area near the middle.</p><p><bold><italic>Female genitalia</italic>.</bold> Apophyses anteriores longer than apophyses posteriores, occasionally slightly broadened near base. Antrum sclerotized. Ductus bursae usually long and slender. Corpus bursae round or oval, usually with a round signum.</p></tp:treatment-sec><tp:treatment-sec sec-type="distribution" id="SECID0ETQBG"><title>Distribution.</title><p>This genus is mainly distributed in the Palaearctic and Oriental realms. And <italic><tp:taxon-name><tp:taxon-name-part taxon-name-part-type="genus" reg="Patania">P.</tp:taxon-name-part><tp:taxon-name-part taxon-name-part-type="species" reg="plagiatalis">plagiatalis</tp:taxon-name-part></tp:taxon-name></italic> is also found in the Neotropical and Australasian realms, <italic><tp:taxon-name><tp:taxon-name-part taxon-name-part-type="genus" reg="Patania">P.</tp:taxon-name-part><tp:taxon-name-part taxon-name-part-type="species" reg="iopasalis">iopasalis</tp:taxon-name-part></tp:taxon-name></italic> is also found in the Australasian realms.</p></tp:treatment-sec><tp:treatment-sec sec-type="etymology" id="SECID0EPRBG"><title>Etymology.</title><p>The genus name <italic>Purpurata</italic> is derived from the Latin word <italic>purpuratus</italic> meaning purple, indicating the distinctive purple-brown coloration of wing markings. The gender is feminine.</p></tp:treatment-sec><tp:treatment-sec sec-type="remarks" id="SECID0E5RBG"><title>Remarks.</title><p>This new genus comprises four known species from the genus <italic><tp:taxon-name><tp:taxon-name-part taxon-name-part-type="genus" reg="Patania">Patania</tp:taxon-name-part></tp:taxon-name></italic> of <tp:taxon-name><tp:taxon-name-part taxon-name-part-type="subfamily">Spilomelinae</tp:taxon-name-part></tp:taxon-name>, and two new species described in the present study. It corresponds to the main diagnostic characters of <tp:taxon-name><tp:taxon-name-part taxon-name-part-type="family">Crambidae</tp:taxon-name-part></tp:taxon-name>: forewing with vein R<sub>S4</sub> free and with oval sclerotization costad at base of vein 1A+2A; bullae tympani open cephalad; tympanum and conjunctivum lying at a blunt angle; praecinctorium present; and male genitalia without uncus arms. Further, it corresponds to the main diagnostic characters of <tp:taxon-name><tp:taxon-name-part taxon-name-part-type="subfamily">Spilomelinae</tp:taxon-name-part></tp:taxon-name>: fornix tympani projecting ventrad from tympanic frame; praecinctorium bilobed; retinacular hook absent; and females with two frenular bristles. Moreover, based on the <tp:taxon-name><tp:taxon-name-part taxon-name-part-type="tribe">Agroterini</tp:taxon-name-part></tp:taxon-name> characters stated in <xref ref-type="bibr" rid="B14">Mally et al. (2019)</xref>, labial palps upturned and 3<sup>rd</sup> labial palpomere directed dorsally; uncus with a broad base, head chaetae simple and unsplit; the ratio between saccus length and sacculus breadth &gt; 1, we place this genus in the tribe <tp:taxon-name><tp:taxon-name-part taxon-name-part-type="tribe">Agroterini</tp:taxon-name-part></tp:taxon-name>.</p></tp:treatment-sec><ref-list><ref id="B10"><mixed-citation xmlns:xlink="http://www.w3.org/1999/xlink" xlink:type="simple"><person-group><name name-style="western"><surname>Lederer</surname><given-names>J</given-names></name></person-group> (<year>1863</year>) Beitrag zur Kenntniss der Pyralidinen. Wiener Entomologische Monatschrift 7(8, 10–12): 243–280, 331–504 [pls 2–18].</mixed-citation></ref><ref id="B3"><mixed-citation xmlns:xlink="http://www.w3.org/1999/xlink" xlink:type="simple"><person-group><name name-style="western"><surname>Hampson</surname><given-names>GF</given-names></name></person-group> (<year>1896</year>) Moths Vol. IV. The Fauna of British India, including Ceylon and Burma, [i–xxviii] 1–594.</mixed-citation></ref><ref id="B14"><mixed-citation xmlns:xlink="http://www.w3.org/1999/xlink" xlink:type="simple"><person-group><name name-style="western"><surname>Mally</surname><given-names>R</given-names></name><name name-style="western"><surname>Hayden</surname><given-names>J</given-names></name><name name-style="western"><surname>Neinhuis</surname><given-names>C</given-names></name><name name-style="western"><surname>Jordal</surname><given-names>B</given-names></name><name name-style="western"><surname>Nuss</surname><given-names>M</given-names></name></person-group> (<year>2019</year>) <article-title>The phylogenetic systematics of <tp:taxon-name><tp:taxon-name-part taxon-name-part-type="subfamily">Spilomelinae</tp:taxon-name-part></tp:taxon-name> and <tp:taxon-name><tp:taxon-name-part taxon-name-part-type="subfamily">Pyraustinae</tp:taxon-name-part></tp:taxon-name> (<tp:taxon-name><tp:taxon-name-part taxon-name-part-type="order">Lepidoptera</tp:taxon-name-part></tp:taxon-name>: <tp:taxon-name><tp:taxon-name-part taxon-name-part-type="superfamily">Pyraloidea</tp:taxon-name-part></tp:taxon-name>: <tp:taxon-name><tp:taxon-name-part taxon-name-part-type="family">Crambidae</tp:taxon-name-part></tp:taxon-name>) inferred from DNA and morphology.</article-title><source>Arthropod Systematics &amp; Phylogeny</source><volume>77</volume>(<issue>1</issue>): <fpage>141</fpage>–<lpage>204</lpage>. <ext-link xlink:href="10.26049/ASP77-1-2019-07" ext-link-type="doi" xlink:type="simple">https://doi.org/10.26049/ASP77-1-2019-07</ext-link></mixed-citation></ref></ref-list></tp:taxon-treatment>
