# Supplementary material for: ﻿The new genus Purpurata (Lepidoptera, Crambidae, Spilomelinae), with descriptions of two new species from China
Source: Zookeys. 2024 Dec 2;1219:175–94. doi: 10.3897/zookeys.1219.131102 (PMC11629085; doi:10.3897/zookeys.1219.131102)
Supplement: XML Treatment for Purpurata obfuscalis [file zookeys.1219.131102-treatment2.xml]

<!DOCTYPE tp:taxon-treatment
  PUBLIC "-//TaxonX//DTD Taxonomic Treatment Publishing DTD v0 20100105//EN" "tax-treatment-NSO.dtd">
<tp:taxon-treatment xmlns:tp="http://www.plazi.org/taxpub"><tp:treatment-meta><kwd-group><label>Taxon classification</label><kwd>
                <named-content content-type="kingdom">Animalia</named-content>
              </kwd><kwd>
                <named-content content-type="order">Lepidoptera</named-content>
              </kwd><kwd>
                <named-content content-type="family">Crambidae</named-content>
              </kwd></kwd-group><mixed-citation publication-type="journal"><person-group><name><surname>Xue</surname><given-names>Xin-Lei</given-names></name><name><surname>Lu</surname><given-names>Xiao-Qiang</given-names></name><name><surname>Du</surname><given-names>Xi-Cui</given-names></name></person-group><article-title>﻿The new genus <italic><tp:taxon-name><tp:taxon-name-part taxon-name-part-type="genus" reg="Purpurata">Purpurata</tp:taxon-name-part></tp:taxon-name></italic> (<tp:taxon-name><tp:taxon-name-part taxon-name-part-type="order">Lepidoptera</tp:taxon-name-part></tp:taxon-name>, <tp:taxon-name><tp:taxon-name-part taxon-name-part-type="family">Crambidae</tp:taxon-name-part></tp:taxon-name>, <tp:taxon-name><tp:taxon-name-part taxon-name-part-type="subfamily">Spilomelinae</tp:taxon-name-part></tp:taxon-name>), with descriptions of two new species from China</article-title><source>Zookeys</source><day>02</day><month>12</month><year>2024</year><volume>1219</volume><fpage>175</fpage><lpage>194</lpage><pub-id pub-id-type="doi">10.3897/zookeys.1219.131102</pub-id></mixed-citation></tp:treatment-meta><tp:nomenclature><label>﻿</label><tp:taxon-name>
              <object-id xmlns:xlink="http://www.w3.org/1999/xlink" content-type="arpha" xlink:type="simple">D40F2DDD-07E8-59D1-A011-C98715592E9D</object-id>
              <tp:taxon-name-part taxon-name-part-type="genus" reg="Purpurata">Purpurata</tp:taxon-name-part>
              <tp:taxon-name-part taxon-name-part-type="species" reg="obfuscalis">obfuscalis</tp:taxon-name-part>
            </tp:taxon-name><tp:taxon-authority>(Yamanaka, 1998)</tp:taxon-authority><tp:taxon-status xmlns:xlink="http://www.w3.org/1999/xlink" xlink:type="simple">comb. nov.</tp:taxon-status><xref ref-type="fig" rid="F3">Figs 6</xref><xref ref-type="fig" rid="F4">, 12</xref><xref ref-type="fig" rid="F4">, 12a–c</xref><xref ref-type="fig" rid="F4">, 13</xref><tp:nomenclature-citation-list><tp:nomenclature-citation><tp:taxon-name>
                  <tp:taxon-name-part taxon-name-part-type="genus" reg="Pleuroptya">Pleuroptya</tp:taxon-name-part>
                  <tp:taxon-name-part taxon-name-part-type="species" reg="obfuscalis">obfuscalis</tp:taxon-name-part>
                </tp:taxon-name><comment>Yamanaka, 1998: 106. Type locality: Nepal.</comment></tp:nomenclature-citation><tp:nomenclature-citation><tp:taxon-name>
                  <tp:taxon-name-part taxon-name-part-type="genus" reg="Patania">Patania</tp:taxon-name-part>
                  <tp:taxon-name-part taxon-name-part-type="species" reg="obfuscalis">obfuscalis</tp:taxon-name-part>
                </tp:taxon-name><comment>: <xref ref-type="bibr" rid="B19">Nuss et al. 2003–2024</xref>. Global Information System on <tp:taxon-name><tp:taxon-name-part taxon-name-part-type="superfamily">Pyraloidea</tp:taxon-name-part></tp:taxon-name>.</comment></tp:nomenclature-citation></tp:nomenclature-citation-list></tp:nomenclature><tp:treatment-sec sec-type="material" id="SECID0EDCAI"><title>Material examined.</title><p><bold>China</bold> • <bold>Chongqing Municipality</bold>, 2 ♂♂, 1 ♀, Jinyun Mountain, alt. 550 m, 29 July 2010, Xi-Cui Du &amp; Chao-Wei Bi leg., genitalia slide no.: XLJ14221 ♀ • 1 ♂, Simian Mountain, alt. 1120 m, 17 July 2010, Xi-Cui Du &amp; Li-Fang Song leg. • 2 ♂♂, JinYin Mountain, Qianjiang District, alt. 1100 m, 25–26 July 2012, Jun Zhang &amp; Li-Jun Xu leg. • 1 ♂, Small South Sea, Qianjiang District, alt. 370 m, 21 July 2012, Jun Zhang &amp; Li-Jun Xu leg. • <bold>Sichuan Prov.</bold>, 4 ♂♂, Huagaoxi Nature Reserve, Guandou Village, alt. 763 m, 30 August 2014, Dan-Xu &amp; Xue-Li Wei leg., genitalia slide no.: XDJ15048 ♂ • <bold>Gansu Prov.</bold>, 2 ♂♂, Bifeng Valley, Wen County, alt. 860 m, 2005. 9–10 July 2012, Hai-Li Yu leg. (<named-content xmlns:xlink="http://www.w3.org/1999/xlink" content-type="dwc:institutional_code" xlink:title="Insect Collection of Nankai University" xlink:href="http://grbio.org/institution/nankai-university" xlink:type="simple">NKU</named-content>) • <bold>Yunnan Prov.</bold>, 2 ♂♂, Pianma Village, Lushui County, Nujiang Prefecture, alt. 1889 m, 18 August 2015, Xue-Li Wei leg., genitalia slide no.: LXQ18279 • 2 ♂♂, Cangyuan County, Lincang City, alt. 1242 m, 25 July 2015, Xue-Li Wei leg. • 1 ♂, Jinuo Township, Xishuangbanna, alt. 1100 m, 15 May 2018, Xi-Cui Du leg. • 2 ♂♂, Xishuangbanna Tropical Botanical Garden, alt. 659 m, 28 May 2015, Man-Fei Tao leg. • 2 ♂♂, Daxichang Village, Malipo County, alt. 1465 m, 5 June 2015, Man-Fei Tao leg. • 2 ♂♂, Huanglian Mountain, Honghe Prefecture, alt. 900 m, 23 May 2018, Xi-Cui Du &amp; Xiao Qiang-Lu leg. • <bold>Xizang Autonomous Region</bold>, 1 ♂, Zhangmu Town, alt. 2300 m, 5 August 2017, Jian-Yue Qiu &amp; Hao Xu leg., genitalia slide no.: XXL23275 ♂ • <bold>Guangxi Zhuang Autonomous Region</bold>, 1 ♂, Nonggang National Nature Reserve, Longzhou County, alt. 188 m, 3 August 2011, GuiQing-He leg. • <bold>Guizhou Prov.</bold>, 2 ♂♂, 3 ♀♀, Baishao, Kuankuoshui, alt. 800 m, 10–11, 13 August 2010, Xi-Cui Du leg. • 1 ♂, WengAng village, LiBo County, alt. 1345 m, 20 July 2015, Ji-Ping Wan leg. • <bold>Hainan Prov.</bold>, 4 ♀♀, Wuzhi Mountain, alt.795 m, 18 May 2014, Li-Jun Xu &amp; Dan Xu leg. • 1♂, Diaoluo Mountain, alt. 500 m, 23 May 2014, Li-Jun Xu &amp; Dan Xu leg. • <bold>Shaanxi Prov.</bold>, 1 ♂, Ningshan County, Xunyangba Town, alt. 1400 m, 3 August 2014, Hai-Li Yu leg. • <bold>Hubei Prov.</bold>, 1♂, Pingbaying National Forest Park, Xianfeng County, alt. 280 m, 21 July 1999, Hou-Hun Li leg. (<named-content xmlns:xlink="http://www.w3.org/1999/xlink" content-type="dwc:institutional_code" xlink:title="Insect Collection of Nankai University" xlink:href="http://grbio.org/institution/nankai-university" xlink:type="simple">NKU</named-content>) • 5 ♂♂, 2 ♀♀, Hejiaping Town, Changyang County, alt. 800 m, 18 June 2018, Xi-Cui Du &amp; Xiao Qiang-Lu leg., genitalia slide no.: LXQ18140 ♀ • <bold>Anhui Prov.</bold>, 1 ♂, Tang Kou Town, Huangshan City, 4 August 2004, Jia-Sheng Xu &amp; Jia-Liang Zhang leg. (<named-content xmlns:xlink="http://www.w3.org/1999/xlink" content-type="dwc:institutional_code" xlink:title="Insect Collection of Nankai University" xlink:href="http://grbio.org/institution/nankai-university" xlink:type="simple">NKU</named-content>) • <bold>Zhejiang Prov.</bold>, 1 ♂, Longtang Mountain, alt. 500 m, 22 May 2012, Xiao-Bing Fu leg. • 2 ♂♂, Tianmu Mountain, alt. 400 m, 24–25 July 2011, Xi-Cui Du &amp; Xiao Bing-Fu leg. • <bold>Hong Kong Special Administrative Region</bold>, 1 ♂, Kadoorie Farm, alt. 21 m, 13 April 2007, Hou-Hun Li leg. (<named-content xmlns:xlink="http://www.w3.org/1999/xlink" content-type="dwc:institutional_code" xlink:title="Insect Collection of Nankai University" xlink:href="http://grbio.org/institution/nankai-university" xlink:type="simple">NKU</named-content>).</p></tp:treatment-sec><tp:treatment-sec sec-type="diagnosis" id="SECID0EZDAI"><title>Diagnosis.</title><p>This species is distinguished by wings with postmedial line dentate and excurved between M<sub>2</sub> and CuA<sub>2</sub> (Fig. <xref ref-type="fig" rid="F3">6</xref>); gnathos vestigial to a narrow band (Fig. <xref ref-type="fig" rid="F4">12a</xref>); valva with distal 1/3 narrowed gradually and pointed apically, costa arched medially and bearing a cluster of long setae (Fig. <xref ref-type="fig" rid="F4">12</xref>); fibula a triangular lamina, with setae medially (Fig. <xref ref-type="fig" rid="F4">12b</xref>); phallus posteriorly with a finger-like protruding sclerite, a thick, spine-like cornutus and a brush-like cornutus (Fig. <xref ref-type="fig" rid="F4">12c</xref>).</p></tp:treatment-sec><tp:treatment-sec sec-type="redescription" id="SECID0EXEAI"><title>Redescription.</title><p><bold><italic>Habitus</italic> (Fig. <xref ref-type="fig" rid="F3">6</xref>).</bold> Forewing length 8.0–15.0 mm, wingspan 25.0–33.0 mm. Frons and vertex yellowish brown. Labial palpus with 1<sup>st</sup> segment yellowish white ventrally, the remainder yellowish brown. Maxillary palpus brown. Antenna yellowish brown, with ventral cilia ~ 1/3 in length of diameter of flagellomere in male. Patagium and tegula yellow, with brown patches. Thorax yellow dorsally, white ventrally. Legs yellowish white, distal end of front tibia black. Wings yellow, with purple-brown lines and patches. Forewing with three small spots at base, another spot near basal dorsum; antemedial line slightly wavy, accompanied by a large elliptical pale patch inside; orbicular stigma a dark brown dot; discoidal stigma reniform, yellow centrally; postmedial line obliquely inward from costa, dentate and excurved between M<sub>2</sub> and CuA<sub>2</sub>, then incurved to discoidal stigma below and sinuous to inner margin; an irregular large patch between anterior postmedial line and terminal margin, another irregular large patch below discoidal stigma and extended to tornus; a line of small spots along terminal margin. Hindwing with discoidal stigma a short oblique stripe; postmedial line same as forewing before CuA<sub>2</sub>, not apparent afterwards; an irregular large patch near apex beyond anterior postmedial line; a misty band below discoidal stigma, accompanied by another irregular misty wide band extended to tornus. Abdomen yellow dorsally; 1<sup>st</sup> and 2<sup>nd</sup> tergites with pale black spots laterally; 7<sup>th</sup> tergites black posteriorly in male; terminally black in some female individuals.</p><p><bold><italic>Male genitalia</italic></bold> (Fig. <xref ref-type="fig" rid="F4">12</xref>). Uncus semicircular. Gnathos vestigial to a narrow band (Fig. <xref ref-type="fig" rid="F4">12a</xref>). Valva with distal 1/3 narrowed gradually, and pointed apically; costa arched medially and bearing a cluster of long setae. Fibula a triangular lamina, with setae medially (Fig. <xref ref-type="fig" rid="F4">12b</xref>). Saccus oval. Juxta a broad plate, invaginated anteriorly. Phallus posteriorly with a finger-like protruding sclerite, with a thick spine-like cornutus and a brush-like cornutus composed of a spine cluster (Fig. <xref ref-type="fig" rid="F4">12c</xref>).</p><p><bold><italic>Female genitalia</italic></bold> (Fig. <xref ref-type="fig" rid="F4">13</xref>). Apophyses anteriores ~ 2 × length of apophyses posteriores. Ostium bursae relatively large, antrum broad. Ductus bursae ~ 2 × length of corpus bursae. Corpus bursae nearly rounded, with a round signum.</p></tp:treatment-sec><tp:treatment-sec sec-type="distribution" id="SECID0EWGAI"><title>Distribution.</title><p>China (Chongqing, Sichuan, Gansu, Xizang, Yunnan, Guangxi, Guizhou, Hainan, Shanaxi, Hubei, Anhui, Zhejiang, Xianggang), Nepal (<xref ref-type="bibr" rid="B30">Yamanaka 1998</xref>).</p></tp:treatment-sec><tp:treatment-sec><!--Section generated to contain objects referenced in tp:taxon-treatment.--><fig id="F3" position="float" orientation="portrait"><object-id xmlns:xlink="http://www.w3.org/1999/xlink" content-type="doi" xlink:type="simple">10.3897/zookeys.1219.131102.figures6-11</object-id><object-id xmlns:xlink="http://www.w3.org/1999/xlink" content-type="arpha" xlink:type="simple">9471949A-F3B1-5123-8F9D-ADB9A40A7E82</object-id><label>Figures 6–11.</label><caption><p>Habitus of <italic><tp:taxon-name><tp:taxon-name-part taxon-name-part-type="genus" reg="Purpurata">Purpurata</tp:taxon-name-part></tp:taxon-name></italic> species <bold>6</bold><italic><tp:taxon-name><tp:taxon-name-part taxon-name-part-type="genus" reg="Patania">P.</tp:taxon-name-part><tp:taxon-name-part taxon-name-part-type="species" reg="obfuscalis">obfuscalis</tp:taxon-name-part></tp:taxon-name></italic> ♂ <bold>7</bold><italic><tp:taxon-name><tp:taxon-name-part taxon-name-part-type="genus" reg="Patania">P.</tp:taxon-name-part><tp:taxon-name-part taxon-name-part-type="species" reg="iopasalis">iopasalis</tp:taxon-name-part></tp:taxon-name></italic> ♂ <bold>8</bold><italic><tp:taxon-name><tp:taxon-name-part taxon-name-part-type="genus" reg="Purpurata">P.</tp:taxon-name-part><tp:taxon-name-part taxon-name-part-type="species" reg="directa">directa</tp:taxon-name-part></tp:taxon-name></italic> sp. nov. holotype ♂ <bold>9</bold><italic><tp:taxon-name><tp:taxon-name-part taxon-name-part-type="genus" reg="Purpurata">P.</tp:taxon-name-part><tp:taxon-name-part taxon-name-part-type="species" reg="directa">directa</tp:taxon-name-part></tp:taxon-name></italic> sp. nov. paratype ♀ <bold>10</bold><italic><tp:taxon-name><tp:taxon-name-part taxon-name-part-type="genus" reg="Purpurata">P.</tp:taxon-name-part><tp:taxon-name-part taxon-name-part-type="species" reg="lurida">lurida</tp:taxon-name-part></tp:taxon-name></italic> sp. nov. holotype ♂ <bold>11</bold><italic><tp:taxon-name><tp:taxon-name-part taxon-name-part-type="genus" reg="Patania">P.</tp:taxon-name-part><tp:taxon-name-part taxon-name-part-type="species" reg="plagiatalis">plagiatalis</tp:taxon-name-part></tp:taxon-name></italic> ♂. Scale bars: 0.5 cm.</p></caption><graphic xmlns:xlink="http://www.w3.org/1999/xlink" xlink:href="zookeys-1219-175_article-131102__-g003.jpg" position="float" orientation="portrait" xlink:type="simple" id="oo_1188287.jpg"><uri content-type="original_file" xlink:type="simple">https://binary.pensoft.net/fig/1188287</uri></graphic></fig><fig id="F4" position="float" orientation="portrait"><object-id xmlns:xlink="http://www.w3.org/1999/xlink" content-type="doi" xlink:type="simple">10.3897/zookeys.1219.131102.figures12-16</object-id><object-id xmlns:xlink="http://www.w3.org/1999/xlink" content-type="arpha" xlink:type="simple">45877973-DA7F-5687-A4E2-22ABB8B106B1</object-id><label>Figures 12–16.</label><caption><p>Genitalia of <italic><tp:taxon-name><tp:taxon-name-part taxon-name-part-type="genus" reg="Purpurata">Purpurata</tp:taxon-name-part></tp:taxon-name></italic> species <bold>12, 13</bold><italic><tp:taxon-name><tp:taxon-name-part taxon-name-part-type="genus" reg="Patania">P.</tp:taxon-name-part><tp:taxon-name-part taxon-name-part-type="species" reg="obfuscalis">obfuscalis</tp:taxon-name-part></tp:taxon-name></italic><bold>12</bold> male, genitalia slide no. XXL23275 <bold>13</bold> female, genitalia slide no. XLJ14221 <bold>14</bold><italic><tp:taxon-name><tp:taxon-name-part taxon-name-part-type="genus" reg="Patania">P.</tp:taxon-name-part><tp:taxon-name-part taxon-name-part-type="species" reg="iopasalis">iopasalis</tp:taxon-name-part></tp:taxon-name></italic>, male, genitalia slide no. XXL23277 <bold>15, 16</bold><italic><tp:taxon-name><tp:taxon-name-part taxon-name-part-type="genus" reg="Purpurata">P.</tp:taxon-name-part><tp:taxon-name-part taxon-name-part-type="species" reg="directa">directa</tp:taxon-name-part></tp:taxon-name></italic> sp. nov. <bold>15</bold> male, holotype, genitalia slide no. LXQ18315 <bold>16</bold> female, paratype, genitalia slide no. XLJ14147 <bold>12a, 14a, 15a</bold> gnathos <bold>12b, 14b, 15b</bold> fibula <bold>12c, 14c, 15c</bold> cornuti and posterior protrusion of phallus. Scale bars: 1.0 mm (<bold>12–16</bold>); 0.1 mm (<bold>12a–c, 14a–c, 15a–c</bold>).</p></caption><graphic xmlns:xlink="http://www.w3.org/1999/xlink" xlink:href="zookeys-1219-175_article-131102__-g004.jpg" position="float" orientation="portrait" xlink:type="simple" id="oo_1188289.jpg"><uri content-type="original_file" xlink:type="simple">https://binary.pensoft.net/fig/1188289</uri></graphic></fig></tp:treatment-sec><ref-list><ref id="B19"><mixed-citation xmlns:xlink="http://www.w3.org/1999/xlink" xlink:type="simple"><person-group><name name-style="western"><surname>Nuss</surname><given-names>M</given-names></name><name name-style="western"><surname>Landry</surname><given-names>B</given-names></name><name name-style="western"><surname>Mally</surname><given-names>R</given-names></name><name name-style="western"><surname>Vegliante</surname><given-names>F</given-names></name><name name-style="western"><surname>Tränkner</surname><given-names>A</given-names></name><name name-style="western"><surname>Bauer</surname><given-names>F</given-names></name><name name-style="western"><surname>Hayden</surname><given-names>J</given-names></name><name name-style="western"><surname>Segerer</surname><given-names>A</given-names></name><name name-style="western"><surname>Schouten</surname><given-names>R</given-names></name><name name-style="western"><surname>H</surname><given-names>Li</given-names></name><name name-style="western"><surname>Trofimova</surname><given-names>T</given-names></name><name name-style="western"><surname>Solis</surname><given-names>MA</given-names></name><name name-style="western"><surname>Prins</surname><given-names>JD</given-names></name><name name-style="western"><surname>Speidel</surname><given-names>W</given-names></name></person-group> (<year>2003–2024</year>) Global Information System on <tp:taxon-name><tp:taxon-name-part taxon-name-part-type="superfamily">Pyraloidea</tp:taxon-name-part></tp:taxon-name>. <ext-link xlink:href="http://globiz.pyraloidea.org" ext-link-type="uri" xlink:type="simple">http://globiz.pyraloidea.org</ext-link></mixed-citation></ref><ref id="B30"><mixed-citation xmlns:xlink="http://www.w3.org/1999/xlink" xlink:type="simple"><person-group><name name-style="western"><surname>Yamanaka</surname><given-names>H</given-names></name></person-group> (<year>1998</year>) <tp:taxon-name><tp:taxon-name-part taxon-name-part-type="family">Pyralidae</tp:taxon-name-part></tp:taxon-name> of Napal (II). Tinea 15(suppl. 1): 99–115.</mixed-citation></ref></ref-list></tp:taxon-treatment>
