# Supplementary material for: ﻿The new genus Purpurata (Lepidoptera, Crambidae, Spilomelinae), with descriptions of two new species from China
Source: Zookeys. 2024 Dec 2;1219:175–94. doi: 10.3897/zookeys.1219.131102 (PMC11629085; doi:10.3897/zookeys.1219.131102)
Supplement: XML Treatment for Purpurata iopasalis [file zookeys.1219.131102-treatment3.xml]

<!DOCTYPE tp:taxon-treatment
  PUBLIC "-//TaxonX//DTD Taxonomic Treatment Publishing DTD v0 20100105//EN" "tax-treatment-NSO.dtd">
<tp:taxon-treatment xmlns:tp="http://www.plazi.org/taxpub"><tp:treatment-meta><kwd-group><label>Taxon classification</label><kwd>
                <named-content content-type="kingdom">Animalia</named-content>
              </kwd><kwd>
                <named-content content-type="order">Lepidoptera</named-content>
              </kwd><kwd>
                <named-content content-type="family">Crambidae</named-content>
              </kwd></kwd-group><mixed-citation publication-type="journal"><person-group><name><surname>Xue</surname><given-names>Xin-Lei</given-names></name><name><surname>Lu</surname><given-names>Xiao-Qiang</given-names></name><name><surname>Du</surname><given-names>Xi-Cui</given-names></name></person-group><article-title>﻿The new genus <italic><tp:taxon-name><tp:taxon-name-part taxon-name-part-type="genus" reg="Purpurata">Purpurata</tp:taxon-name-part></tp:taxon-name></italic> (<tp:taxon-name><tp:taxon-name-part taxon-name-part-type="order">Lepidoptera</tp:taxon-name-part></tp:taxon-name>, <tp:taxon-name><tp:taxon-name-part taxon-name-part-type="family">Crambidae</tp:taxon-name-part></tp:taxon-name>, <tp:taxon-name><tp:taxon-name-part taxon-name-part-type="subfamily">Spilomelinae</tp:taxon-name-part></tp:taxon-name>), with descriptions of two new species from China</article-title><source>Zookeys</source><day>02</day><month>12</month><year>2024</year><volume>1219</volume><fpage>175</fpage><lpage>194</lpage><pub-id pub-id-type="doi">10.3897/zookeys.1219.131102</pub-id></mixed-citation></tp:treatment-meta><tp:nomenclature><label>﻿</label><tp:taxon-name>
              <object-id xmlns:xlink="http://www.w3.org/1999/xlink" content-type="arpha" xlink:type="simple">DF816B29-8FDC-5A29-84F7-95591BC5F373</object-id>
              <tp:taxon-name-part taxon-name-part-type="genus" reg="Purpurata">Purpurata</tp:taxon-name-part>
              <tp:taxon-name-part taxon-name-part-type="species" reg="iopasalis">iopasalis</tp:taxon-name-part>
            </tp:taxon-name><tp:taxon-authority>(Walker, 1859)</tp:taxon-authority><tp:taxon-status xmlns:xlink="http://www.w3.org/1999/xlink" xlink:type="simple">comb. nov.</tp:taxon-status><xref ref-type="fig" rid="F3">Figs 7</xref><xref ref-type="fig" rid="F4">, 14</xref><xref ref-type="fig" rid="F4">, 14a–c</xref><tp:nomenclature-citation-list><tp:nomenclature-citation><tp:taxon-name>
                  <tp:taxon-name-part taxon-name-part-type="genus" reg="Botys">Botys</tp:taxon-name-part>
                  <tp:taxon-name-part taxon-name-part-type="species" reg="iopasalis">iopasalis</tp:taxon-name-part>
                </tp:taxon-name><comment>Walker, 1859: 652. Type locality: India (Hindustan). Type depository: <named-content xmlns:xlink="http://www.w3.org/1999/xlink" content-type="dwc:institutional_code" xlink:title="Natural History Museum, London, United Kingdom" xlink:href="http://grbio.org/institution/natural-history-museum-london" xlink:type="simple">NHMUK</named-content>.</comment></tp:nomenclature-citation><tp:nomenclature-citation><tp:taxon-name>
                  <tp:taxon-name-part taxon-name-part-type="genus" reg="Boty">Boty</tp:taxon-name-part>
                  <tp:taxon-name-part taxon-name-part-type="species" reg="boteralis">boteralis</tp:taxon-name-part>
                </tp:taxon-name><comment>Walker, 1859: 716. Type locality: Malaysia (Sarawak).</comment></tp:nomenclature-citation><tp:nomenclature-citation><tp:taxon-name>
                  <tp:taxon-name-part taxon-name-part-type="genus" reg="Sylepta">Sylepta</tp:taxon-name-part>
                </tp:taxon-name><comment>[sic] <italic><tp:taxon-name><tp:taxon-name-part taxon-name-part-type="genus" reg="Sylepta"/><tp:taxon-name-part taxon-name-part-type="species" reg="marcidalis">marcidalis</tp:taxon-name-part></tp:taxon-name></italic> Swinhoe, 1906: 382.</comment></tp:nomenclature-citation><tp:nomenclature-citation><tp:taxon-name>
                  <tp:taxon-name-part taxon-name-part-type="genus" reg="Pleuroptya">Pleuroptya</tp:taxon-name-part>
                  <tp:taxon-name-part taxon-name-part-type="species" reg="iopasalis">iopasalis</tp:taxon-name-part>
                </tp:taxon-name><comment>: <xref ref-type="bibr" rid="B5">Inoue 1982</xref>: 1: 343, 2: 234, 454.</comment></tp:nomenclature-citation><tp:nomenclature-citation><tp:taxon-name>
                  <tp:taxon-name-part taxon-name-part-type="genus" reg="Patania">Patania</tp:taxon-name-part>
                  <tp:taxon-name-part taxon-name-part-type="species" reg="clava">clava</tp:taxon-name-part>
                </tp:taxon-name><comment>Xu &amp; Du, 2016: 130, figs 1–4, 9–10. Syn. nov. Type locality: China (Hainan).</comment></tp:nomenclature-citation></tp:nomenclature-citation-list></tp:nomenclature><tp:treatment-sec sec-type="material" id="SECID0E1KAI"><title>Material examined.</title><p><bold><italic>Holotype</italic></bold> of <italic><tp:taxon-name><tp:taxon-name-part taxon-name-part-type="genus" reg="Patania">Patania</tp:taxon-name-part><tp:taxon-name-part taxon-name-part-type="species" reg="clava">clava</tp:taxon-name-part></tp:taxon-name></italic> • 1 ♂, <bold>China, Hainan Prov.</bold>, Diaoluo Mountain, alt. 900 m, 23 May 2014, Li-Jun Xu &amp; Dan Xu leg., genitalia slide number XD15056. <bold><italic>Paratype</italic></bold> of <italic><tp:taxon-name><tp:taxon-name-part taxon-name-part-type="genus" reg="Patania">P.</tp:taxon-name-part><tp:taxon-name-part taxon-name-part-type="species" reg="clava">clava</tp:taxon-name-part></tp:taxon-name></italic> • 1 ♀, same data as holotype, genitalia slide number XD15050.</p><fig id="F3" position="float" orientation="portrait"><object-id xmlns:xlink="http://www.w3.org/1999/xlink" content-type="doi" xlink:type="simple">10.3897/zookeys.1219.131102.figures6-11</object-id><object-id xmlns:xlink="http://www.w3.org/1999/xlink" content-type="arpha" xlink:type="simple">9471949A-F3B1-5123-8F9D-ADB9A40A7E82</object-id><label>Figures 6–11.</label><caption><p>Habitus of <italic><tp:taxon-name><tp:taxon-name-part taxon-name-part-type="genus" reg="Purpurata">Purpurata</tp:taxon-name-part></tp:taxon-name></italic> species <bold>6</bold><italic><tp:taxon-name><tp:taxon-name-part taxon-name-part-type="genus" reg="Patania">P.</tp:taxon-name-part><tp:taxon-name-part taxon-name-part-type="species" reg="obfuscalis">obfuscalis</tp:taxon-name-part></tp:taxon-name></italic> ♂ <bold>7</bold><italic><tp:taxon-name><tp:taxon-name-part taxon-name-part-type="genus" reg="Patania">P.</tp:taxon-name-part><tp:taxon-name-part taxon-name-part-type="species" reg="iopasalis">iopasalis</tp:taxon-name-part></tp:taxon-name></italic> ♂ <bold>8</bold><italic><tp:taxon-name><tp:taxon-name-part taxon-name-part-type="genus" reg="Purpurata">P.</tp:taxon-name-part><tp:taxon-name-part taxon-name-part-type="species" reg="directa">directa</tp:taxon-name-part></tp:taxon-name></italic> sp. nov. holotype ♂ <bold>9</bold><italic><tp:taxon-name><tp:taxon-name-part taxon-name-part-type="genus" reg="Purpurata">P.</tp:taxon-name-part><tp:taxon-name-part taxon-name-part-type="species" reg="directa">directa</tp:taxon-name-part></tp:taxon-name></italic> sp. nov. paratype ♀ <bold>10</bold><italic><tp:taxon-name><tp:taxon-name-part taxon-name-part-type="genus" reg="Purpurata">P.</tp:taxon-name-part><tp:taxon-name-part taxon-name-part-type="species" reg="lurida">lurida</tp:taxon-name-part></tp:taxon-name></italic> sp. nov. holotype ♂ <bold>11</bold><italic><tp:taxon-name><tp:taxon-name-part taxon-name-part-type="genus" reg="Patania">P.</tp:taxon-name-part><tp:taxon-name-part taxon-name-part-type="species" reg="plagiatalis">plagiatalis</tp:taxon-name-part></tp:taxon-name></italic> ♂. Scale bars: 0.5 cm.</p></caption><graphic xmlns:xlink="http://www.w3.org/1999/xlink" xlink:href="zookeys-1219-175_article-131102__-g003.jpg" position="float" orientation="portrait" xlink:type="simple" id="oo_1188287.jpg"><uri content-type="original_file" xlink:type="simple">https://binary.pensoft.net/fig/1188287</uri></graphic></fig></tp:treatment-sec><tp:treatment-sec sec-type="material" id="SECID0ECPAI"><title>Additional material.</title><p><bold>China</bold> • <bold>Hainan Prov.</bold>, 1 ♂, Wuzhi Mountain, alt. 795 m, 20 May 2014, Li-Jun Xu &amp; Dan Xu leg., genitalia slide no.: XXL23277.</p></tp:treatment-sec><tp:treatment-sec sec-type="diagnosis" id="SECID0EMPAI"><title>Diagnosis.</title><p>This species is similar to <italic><tp:taxon-name><tp:taxon-name-part taxon-name-part-type="genus" reg="Patania">P.</tp:taxon-name-part><tp:taxon-name-part taxon-name-part-type="species" reg="obfuscalis">obfuscalis</tp:taxon-name-part></tp:taxon-name></italic> in appearance, but can be distinguished by the larger size (forewing length 13.0–19.0 mm, wingspan 33.0–35.0 mm), antenna with ventral cilia approximately as long as flagellomere diameter in male, postmedial line of fore and hind wings punctiform between M<sub>2</sub> and CuA<sub>2</sub> (Fig. <xref ref-type="fig" rid="F3">7</xref>); uncus nearly triangular (Fig. <xref ref-type="fig" rid="F4">14</xref>), gnathos thick, finger-like (Fig. <xref ref-type="fig" rid="F4">14a</xref>), costa of valva without a cluster of setae medially, fibula densely covered with setae (Fig. <xref ref-type="fig" rid="F4">14b</xref>), phallus posteriorly with a nail head-like protruding sclerite (Fig. <xref ref-type="fig" rid="F4">14c</xref>) in male genitalia (Fig. <xref ref-type="fig" rid="F4">14</xref>); ductus bursae ~ 4 × length of corpus bursae, signum absent in female genitalia. In <italic><tp:taxon-name><tp:taxon-name-part taxon-name-part-type="genus" reg="Patania">P.</tp:taxon-name-part><tp:taxon-name-part taxon-name-part-type="species" reg="obfuscalis">obfuscalis</tp:taxon-name-part></tp:taxon-name></italic>, the forewing length is 8.0–15.0 mm and wingspan is 25.0–33.0 mm, the ventral cilia of antenna is ~ 1/3 length of flagellomere diameter in male, the postmedial lines of the fore and hind wings are dentate between M<sub>2</sub> and CuA<sub>2</sub> (Fig. <xref ref-type="fig" rid="F3">6</xref>). In male genitalia, the uncus of <italic><tp:taxon-name><tp:taxon-name-part taxon-name-part-type="genus" reg="Patania">P.</tp:taxon-name-part><tp:taxon-name-part taxon-name-part-type="species" reg="obfuscalis">obfuscalis</tp:taxon-name-part></tp:taxon-name></italic> is semicircular (Fig. <xref ref-type="fig" rid="F4">12</xref>), the gnathos is reduced to a narrow band (Fig. <xref ref-type="fig" rid="F4">12a</xref>), the costa of valva bears a cluster of long setae medially (Fig. <xref ref-type="fig" rid="F4">12</xref>), the fibula bears setae medially (Fig. <xref ref-type="fig" rid="F4">12b</xref>), the phallus posteriorly has a finger-like protruding sclerite (Fig. <xref ref-type="fig" rid="F4">12c</xref>); in female genitalia, the ductus bursae is ~ 2 × as long as the corpus bursae and a rounded signum is present (Fig. <xref ref-type="fig" rid="F4">13</xref>).</p></tp:treatment-sec><tp:treatment-sec sec-type="distribution" id="SECID0EPSAI"><title>Distribution.</title><p>China (Yunnan, Hainan, Fujian, Guangdong, Taiwan) (<xref ref-type="bibr" rid="B13">Lu and Guan 1953</xref>; <xref ref-type="bibr" rid="B29">Xu and Du 2016</xref>), Japan, Indonesia, India, Myanmar, Sri Lanka, Malaysia, Thailand, Timor Leste, Philippines, Caroline Islands, Papua New Guinea, Pakistan, Australia (<xref ref-type="bibr" rid="B3">Hampson 1896</xref>; <xref ref-type="bibr" rid="B23">Shibuya 1928</xref>, <xref ref-type="bibr" rid="B24">1929</xref>; <xref ref-type="bibr" rid="B9">Klima 1939</xref>; <xref ref-type="bibr" rid="B5">Inoue 1982</xref>; <xref ref-type="bibr" rid="B27">Wang and Speidel 2000</xref>).</p></tp:treatment-sec><tp:treatment-sec sec-type="remarks" id="SECID0EVTAI"><title>Remarks.</title><p>The uncus and fibula of this species are narrower than in other species of this genus. We found that the external morphology and male genitalia characters of <italic><tp:taxon-name><tp:taxon-name-part taxon-name-part-type="genus" reg="Patania">Patania</tp:taxon-name-part><tp:taxon-name-part taxon-name-part-type="species" reg="clava">clava</tp:taxon-name-part></tp:taxon-name></italic> were the same as those of <italic><tp:taxon-name><tp:taxon-name-part taxon-name-part-type="genus" reg="Purpurata">Purpurata</tp:taxon-name-part><tp:taxon-name-part taxon-name-part-type="species" reg="iopasalis">iopasalis</tp:taxon-name-part></tp:taxon-name></italic>. Their distinctive characters were that the postmedial lines of the fore and hind wings were punctiform between M<sub>2</sub> and CuA<sub>2</sub>, the gnathos was thick finger-like and setose apically (<xref ref-type="bibr" rid="B26">Walker 1859</xref>; <xref ref-type="bibr" rid="B5">Inoue 1982</xref>, <xref ref-type="bibr" rid="B30">Yamanaka 1998</xref>; <xref ref-type="bibr" rid="B29">Xu and Du 2016</xref>). Therefore, <italic><tp:taxon-name><tp:taxon-name-part taxon-name-part-type="genus" reg="Patania">Patania</tp:taxon-name-part><tp:taxon-name-part taxon-name-part-type="species" reg="clava">clava</tp:taxon-name-part></tp:taxon-name></italic> is synonymized with <italic><tp:taxon-name><tp:taxon-name-part taxon-name-part-type="genus" reg="Botys">Botys</tp:taxon-name-part><tp:taxon-name-part taxon-name-part-type="species" reg="iopasalis">iopasalis</tp:taxon-name-part></tp:taxon-name></italic>. For a detailed description of this species see <xref ref-type="bibr" rid="B26">Walker (1859)</xref> and <xref ref-type="bibr" rid="B29">Xu and Du (2016)</xref>. Moreover, <xref ref-type="bibr" rid="B29">Xu and Du (2016)</xref> described that the labial palpus of <italic><tp:taxon-name><tp:taxon-name-part taxon-name-part-type="genus" reg="Patania">Patania</tp:taxon-name-part><tp:taxon-name-part taxon-name-part-type="species" reg="clava">clava</tp:taxon-name-part></tp:taxon-name></italic> was pale yellow with a brown patch near the base, while we observed that this species had a subapical brown spot beside this basal spot, and the subapical brown spot was obscured in some individuals.</p></tp:treatment-sec><tp:treatment-sec><!--Section generated to contain objects referenced in tp:taxon-treatment.--><fig id="F4" position="float" orientation="portrait"><object-id xmlns:xlink="http://www.w3.org/1999/xlink" content-type="doi" xlink:type="simple">10.3897/zookeys.1219.131102.figures12-16</object-id><object-id xmlns:xlink="http://www.w3.org/1999/xlink" content-type="arpha" xlink:type="simple">45877973-DA7F-5687-A4E2-22ABB8B106B1</object-id><label>Figures 12–16.</label><caption><p>Genitalia of <italic><tp:taxon-name><tp:taxon-name-part taxon-name-part-type="genus" reg="Purpurata">Purpurata</tp:taxon-name-part></tp:taxon-name></italic> species <bold>12, 13</bold><italic><tp:taxon-name><tp:taxon-name-part taxon-name-part-type="genus" reg="Patania">P.</tp:taxon-name-part><tp:taxon-name-part taxon-name-part-type="species" reg="obfuscalis">obfuscalis</tp:taxon-name-part></tp:taxon-name></italic><bold>12</bold> male, genitalia slide no. XXL23275 <bold>13</bold> female, genitalia slide no. XLJ14221 <bold>14</bold><italic><tp:taxon-name><tp:taxon-name-part taxon-name-part-type="genus" reg="Patania">P.</tp:taxon-name-part><tp:taxon-name-part taxon-name-part-type="species" reg="iopasalis">iopasalis</tp:taxon-name-part></tp:taxon-name></italic>, male, genitalia slide no. XXL23277 <bold>15, 16</bold><italic><tp:taxon-name><tp:taxon-name-part taxon-name-part-type="genus" reg="Purpurata">P.</tp:taxon-name-part><tp:taxon-name-part taxon-name-part-type="species" reg="directa">directa</tp:taxon-name-part></tp:taxon-name></italic> sp. nov. <bold>15</bold> male, holotype, genitalia slide no. LXQ18315 <bold>16</bold> female, paratype, genitalia slide no. XLJ14147 <bold>12a, 14a, 15a</bold> gnathos <bold>12b, 14b, 15b</bold> fibula <bold>12c, 14c, 15c</bold> cornuti and posterior protrusion of phallus. Scale bars: 1.0 mm (<bold>12–16</bold>); 0.1 mm (<bold>12a–c, 14a–c, 15a–c</bold>).</p></caption><graphic xmlns:xlink="http://www.w3.org/1999/xlink" xlink:href="zookeys-1219-175_article-131102__-g004.jpg" position="float" orientation="portrait" xlink:type="simple" id="oo_1188289.jpg"><uri content-type="original_file" xlink:type="simple">https://binary.pensoft.net/fig/1188289</uri></graphic></fig></tp:treatment-sec><ref-list><ref id="B5"><mixed-citation xmlns:xlink="http://www.w3.org/1999/xlink" xlink:type="simple"><person-group><name name-style="western"><surname>Inoue</surname><given-names>H</given-names></name></person-group> (<year>1982</year>) <article-title><tp:taxon-name><tp:taxon-name-part taxon-name-part-type="family">Pyralidae</tp:taxon-name-part></tp:taxon-name>.</article-title> In: <person-group><name name-style="western"><surname>Inoue</surname><given-names>H</given-names></name><name name-style="western"><surname>Sugi</surname><given-names>S</given-names></name><name name-style="western"><surname>Kuroko</surname><given-names>H</given-names></name><name name-style="western"><surname>Moriuti</surname><given-names>S</given-names></name><name name-style="western"><surname>Kawabe</surname><given-names>A</given-names></name><name name-style="western"><surname>Owada</surname><given-names>M</given-names></name></person-group> (<role>Eds</role>) <issue-title>Moths of Japan.</issue-title><source>Kodansha, Tokyo, 1: 307–404, 2</source>, <fpage>223</fpage>–<lpage>254</lpage>.</mixed-citation></ref><ref id="B13"><mixed-citation xmlns:xlink="http://www.w3.org/1999/xlink" xlink:type="simple"><person-group><name name-style="western"><surname>Lu</surname><given-names>JR</given-names></name><name name-style="western"><surname>Guan</surname><given-names>ZH</given-names></name></person-group> (<year>1953</year>) <article-title>List of Chinese Pyralid insects, addendum of Hu “List of Chinese Insects”, Part II. <tp:taxon-name><tp:taxon-name-part taxon-name-part-type="subfamily">Nymphulinae</tp:taxon-name-part></tp:taxon-name>, <tp:taxon-name><tp:taxon-name-part taxon-name-part-type="subfamily">Scopariinae</tp:taxon-name-part></tp:taxon-name>, <tp:taxon-name><tp:taxon-name-part taxon-name-part-type="subfamily">Pyraustinae</tp:taxon-name-part></tp:taxon-name>.</article-title><source>Acta Entomologica Sinica</source><volume>3</volume>(<issue>2</issue>): <fpage>203</fpage>–<lpage>244</lpage>.</mixed-citation></ref><ref id="B29"><mixed-citation xmlns:xlink="http://www.w3.org/1999/xlink" xlink:type="simple"><person-group><name name-style="western"><surname>Xu</surname><given-names>D</given-names></name><name name-style="western"><surname>Du</surname><given-names>XC</given-names></name></person-group> (<year>2016</year>) <article-title>A new species of <tp:taxon-name><tp:taxon-name-part taxon-name-part-type="genus">Patania</tp:taxon-name-part></tp:taxon-name> from the Hainan Island, China (<tp:taxon-name><tp:taxon-name-part taxon-name-part-type="order">Lepidoptera</tp:taxon-name-part></tp:taxon-name>, <tp:taxon-name><tp:taxon-name-part taxon-name-part-type="family">Crambidae</tp:taxon-name-part></tp:taxon-name>).</article-title><source>ZooKeys</source><volume>614</volume>: <fpage>129</fpage>–<lpage>135</lpage>. <ext-link xlink:href="10.3897/zookeys.614.8810" ext-link-type="doi" xlink:type="simple">https://doi.org/10.3897/zookeys.614.8810</ext-link></mixed-citation></ref><ref id="B3"><mixed-citation xmlns:xlink="http://www.w3.org/1999/xlink" xlink:type="simple"><person-group><name name-style="western"><surname>Hampson</surname><given-names>GF</given-names></name></person-group> (<year>1896</year>) Moths Vol. IV. The Fauna of British India, including Ceylon and Burma, [i–xxviii] 1–594.</mixed-citation></ref><ref id="B23"><mixed-citation xmlns:xlink="http://www.w3.org/1999/xlink" xlink:type="simple"><person-group><name name-style="western"><surname>Shibuya</surname><given-names>J</given-names></name></person-group> (<year>1928</year>) <article-title>The systematic study on the Formosan <tp:taxon-name><tp:taxon-name-part taxon-name-part-type="family">Pyralidae</tp:taxon-name-part></tp:taxon-name>.</article-title><source>Journal of the Faculty of Agriculture, Hokkaido Imperial University</source><volume>22</volume>(<issue>1</issue>): <fpage>217</fpage>–<lpage>229</lpage>. <ext-link xlink:href="https://eprints.lib.hokudai.ac.jp/dspace/handle/2115/12624" ext-link-type="uri" xlink:type="simple">https://eprints.lib.hokudai.ac.jp/dspace/handle/2115/12624</ext-link></mixed-citation></ref><ref id="B24"><mixed-citation xmlns:xlink="http://www.w3.org/1999/xlink" xlink:type="simple"><person-group><name name-style="western"><surname>Shibuya</surname><given-names>J</given-names></name></person-group> (<year>1929</year>) <article-title>On the known and unrecorded species of the Japanese <tp:taxon-name><tp:taxon-name-part taxon-name-part-type="subfamily">Pyraustinae</tp:taxon-name-part></tp:taxon-name> (Lepid.).</article-title><source>Journal of the Faculty of Agriculture, Hokkaido Imperial University</source><volume>25</volume>(<issue>3</issue>): <fpage>182</fpage>–<lpage>183</lpage>. <ext-link xlink:href="https://eprints.lib.hokudai.ac.jp/dspace/handle/2115/12650" ext-link-type="uri" xlink:type="simple">https://eprints.lib.hokudai.ac.jp/dspace/handle/2115/12650</ext-link></mixed-citation></ref><ref id="B9"><mixed-citation xmlns:xlink="http://www.w3.org/1999/xlink" xlink:type="simple"><person-group><name name-style="western"><surname>Klima</surname><given-names>A</given-names></name></person-group> (<year>1939</year>) <article-title><tp:taxon-name><tp:taxon-name-part taxon-name-part-type="family">Pyralidae</tp:taxon-name-part></tp:taxon-name>: subfamily: <tp:taxon-name><tp:taxon-name-part taxon-name-part-type="subfamily">Pyraustinae</tp:taxon-name-part></tp:taxon-name> I.</article-title> In: <person-group><name name-style="western"><surname>Bryk</surname><given-names>F</given-names></name></person-group> (<role>Ed.</role>) <issue-title>Lepidopterorum Catalogous. Dr. W.</issue-title><source>Junk, Gravenhage,</source><volume>89</volume>: <fpage>186</fpage>–<lpage>224</lpage>.</mixed-citation></ref><ref id="B27"><mixed-citation xmlns:xlink="http://www.w3.org/1999/xlink" xlink:type="simple"><person-group><name name-style="western"><surname>Wang</surname><given-names>XZ</given-names></name><name name-style="western"><surname>Speidel</surname><given-names>W</given-names></name></person-group> (<year>2000</year>) <source><tp:taxon-name><tp:taxon-name-part taxon-name-part-type="superfamily">Pyraloidea</tp:taxon-name-part></tp:taxon-name> (<tp:taxon-name><tp:taxon-name-part taxon-name-part-type="family">Pyralidae</tp:taxon-name-part></tp:taxon-name>, <tp:taxon-name><tp:taxon-name-part taxon-name-part-type="family">Crambidae</tp:taxon-name-part></tp:taxon-name>). Guide book to insects in Taiwan (19).</source><publisher-name>Shu Shin Books</publisher-name>, <publisher-loc>Taipei</publisher-loc>, <size units="page">295 pp</size>.</mixed-citation></ref><ref id="B26"><mixed-citation xmlns:xlink="http://www.w3.org/1999/xlink" xlink:type="simple"><person-group><name name-style="western"><surname>Walker</surname><given-names>F</given-names></name></person-group> (<year>1859</year>) <article-title>Pyralides. List of Specimens of Lepidopterous Insects in the Collection of the British Museum.</article-title><source>Printed by order of the Trustees, London,</source><volume>18</volume>: <fpage>509</fpage>–<lpage>798</lpage>.</mixed-citation></ref><ref id="B30"><mixed-citation xmlns:xlink="http://www.w3.org/1999/xlink" xlink:type="simple"><person-group><name name-style="western"><surname>Yamanaka</surname><given-names>H</given-names></name></person-group> (<year>1998</year>) <tp:taxon-name><tp:taxon-name-part taxon-name-part-type="family">Pyralidae</tp:taxon-name-part></tp:taxon-name> of Napal (II). Tinea 15(suppl. 1): 99–115.</mixed-citation></ref></ref-list></tp:taxon-treatment>
