# Supplementary material for: ﻿The new genus Purpurata (Lepidoptera, Crambidae, Spilomelinae), with descriptions of two new species from China
Source: Zookeys. 2024 Dec 2;1219:175–94. doi: 10.3897/zookeys.1219.131102 (PMC11629085; doi:10.3897/zookeys.1219.131102)
Supplement: XML Treatment for Purpurata lurida [file zookeys.1219.131102-treatment5.xml]

<!DOCTYPE tp:taxon-treatment
  PUBLIC "-//TaxonX//DTD Taxonomic Treatment Publishing DTD v0 20100105//EN" "tax-treatment-NSO.dtd">
<tp:taxon-treatment xmlns:tp="http://www.plazi.org/taxpub"><tp:treatment-meta><kwd-group><label>Taxon classification</label><kwd>
                <named-content content-type="kingdom">Animalia</named-content>
              </kwd><kwd>
                <named-content content-type="order">Lepidoptera</named-content>
              </kwd><kwd>
                <named-content content-type="family">Crambidae</named-content>
              </kwd></kwd-group><mixed-citation publication-type="journal"><person-group><name><surname>Xue</surname><given-names>Xin-Lei</given-names></name><name><surname>Lu</surname><given-names>Xiao-Qiang</given-names></name><name><surname>Du</surname><given-names>Xi-Cui</given-names></name></person-group><article-title>﻿The new genus <italic><tp:taxon-name><tp:taxon-name-part taxon-name-part-type="genus" reg="Purpurata">Purpurata</tp:taxon-name-part></tp:taxon-name></italic> (<tp:taxon-name><tp:taxon-name-part taxon-name-part-type="order">Lepidoptera</tp:taxon-name-part></tp:taxon-name>, <tp:taxon-name><tp:taxon-name-part taxon-name-part-type="family">Crambidae</tp:taxon-name-part></tp:taxon-name>, <tp:taxon-name><tp:taxon-name-part taxon-name-part-type="subfamily">Spilomelinae</tp:taxon-name-part></tp:taxon-name>), with descriptions of two new species from China</article-title><source>Zookeys</source><day>02</day><month>12</month><year>2024</year><volume>1219</volume><fpage>175</fpage><lpage>194</lpage><pub-id pub-id-type="doi">10.3897/zookeys.1219.131102</pub-id></mixed-citation></tp:treatment-meta><tp:nomenclature><label>﻿</label><tp:taxon-name>
              <object-id xmlns:xlink="http://www.w3.org/1999/xlink" content-type="arpha" xlink:type="simple">5E0B9CDA-5EBB-5422-A4E7-C3B6A82F2FC7</object-id>
              <tp:taxon-name-part taxon-name-part-type="genus" reg="Purpurata">Purpurata</tp:taxon-name-part>
              <tp:taxon-name-part taxon-name-part-type="species" reg="lurida">lurida</tp:taxon-name-part>
              <object-id xmlns:xlink="http://www.w3.org/1999/xlink" content-type="zoobank" xlink:type="simple">https://zoobank.org/04DDE7A6-D2E1-40AC-8D98-C6D9A526BB55</object-id>
            </tp:taxon-name><tp:taxon-status xmlns:xlink="http://www.w3.org/1999/xlink" xlink:type="simple">sp. nov.</tp:taxon-status><xref ref-type="fig" rid="F3">Figs 10</xref><xref ref-type="fig" rid="F5">, 17</xref><xref ref-type="fig" rid="F5">, 17a–c</xref><xref ref-type="fig" rid="F5">, 18</xref></tp:nomenclature><tp:treatment-sec sec-type="diagnosis" id="SECID0ENBBI"><title>Diagnosis.</title><p>This species is similar to <italic><tp:taxon-name><tp:taxon-name-part taxon-name-part-type="genus" reg="Patania">P.</tp:taxon-name-part><tp:taxon-name-part taxon-name-part-type="species" reg="obfuscalis">obfuscalis</tp:taxon-name-part></tp:taxon-name></italic> in appearance and genitalia, but can be distinguished by the body color paler than the latter (Fig. <xref ref-type="fig" rid="F3">10</xref>); uncus short and broad triangular (Fig. <xref ref-type="fig" rid="F5">17a</xref>); valva shorter and broader than the latter, with distal 1/3 narrowed very gradually and rounded apically (Fig. <xref ref-type="fig" rid="F5">17</xref>). In <italic><tp:taxon-name><tp:taxon-name-part taxon-name-part-type="genus" reg="Patania">P.</tp:taxon-name-part><tp:taxon-name-part taxon-name-part-type="species" reg="obfuscalis">obfuscalis</tp:taxon-name-part></tp:taxon-name></italic>, the uncus is semicircular (Fig. <xref ref-type="fig" rid="F4">12a</xref>); the distal 1/3 of the valva is narrowed gradually and pointed apically (Fig. <xref ref-type="fig" rid="F4">12</xref>).</p></tp:treatment-sec><tp:treatment-sec sec-type="type material" id="SECID0E4CBI"><title>Type material.</title><p><bold><italic>Holotype</italic></bold>: ♂ pinned, with genitalia in a separate slide. <bold>China</bold> • <bold>Guizhou Prov.</bold>, Kuankuoshui Nature Reserve, alt. 1500 m, 15 August 2010, Xi-Cui Du leg., genitalia slide number: XLJ14084. <bold><italic>Paratypes</italic></bold>: pinned, some with genitalia in separate slides. <bold>China</bold> • <bold>Hubei Prov.</bold>, 2 ♂♂, Hejiaping Town, Changyang County, alt. 800 m, 18 June 2018, Xiao-Qiang Lu &amp; Xi-Cui Du leg. • 2 ♂♂, Xingdou Mountain, Maoba Town, Enshi, alt. 780 m, 30 July 2012, Jun Zhang &amp; Xiao-Bing Fu leg. • <bold>Chongqing Municipality</bold>, 2 ♂♂, Jinyun Mountain, alt. 550 m, 22, July 2010, Li Kang &amp; Xing-Fu Fu leg., genitalia slide number: XLJ14103 • 2 ♂♂, 1 ♀, Jinyun Mountain, 29 July 2010, Xi-Cui Du &amp; Chao-Wei Bi leg., genitalia slide number: XLJ14104 ♀ • 1♂, Jinyun Mountain, 30 July 2012, Li-Jun Xu &amp; Jian-Bo Cao leg. • 2 ♂♂, Jinyin Mountain, Qianjiang District, alt. 1100 m, 26 July 2012, Li-Jun Xu &amp; Jun-Zhang leg. • <bold>Yunnan Prov.</bold>, 1 ♂, Daxichang village, Malipo County, alt. 1465 m, 5 June 2015, Man-Fei Tao leg. • 2♀♀, Xishuangbanna Tropical Botanical Garden, alt. 659 m, 28 May 2015, Man-Fei Tao leg., genitalia slide number: LXQ18316 • <bold>Hainan Prov.</bold>, 1 ♂, Diaoluo Mountain vocational village, alt. 500 m, 23 May 2014, Li-Jun Xu &amp; Dan Xu leg. • <bold>Zhejiang Prov.</bold>, 3 ♂♂, Tianmu Mountain, alt. 400 m, 24, 25, 30 July 2011, Xi-Cui Du &amp; Xiao-Bing Fu leg.</p><fig id="F4" position="float" orientation="portrait"><object-id xmlns:xlink="http://www.w3.org/1999/xlink" content-type="doi" xlink:type="simple">10.3897/zookeys.1219.131102.figures12-16</object-id><object-id xmlns:xlink="http://www.w3.org/1999/xlink" content-type="arpha" xlink:type="simple">45877973-DA7F-5687-A4E2-22ABB8B106B1</object-id><label>Figures 12–16.</label><caption><p>Genitalia of <italic><tp:taxon-name><tp:taxon-name-part taxon-name-part-type="genus" reg="Purpurata">Purpurata</tp:taxon-name-part></tp:taxon-name></italic> species <bold>12, 13</bold><italic><tp:taxon-name><tp:taxon-name-part taxon-name-part-type="genus" reg="Patania">P.</tp:taxon-name-part><tp:taxon-name-part taxon-name-part-type="species" reg="obfuscalis">obfuscalis</tp:taxon-name-part></tp:taxon-name></italic><bold>12</bold> male, genitalia slide no. XXL23275 <bold>13</bold> female, genitalia slide no. XLJ14221 <bold>14</bold><italic><tp:taxon-name><tp:taxon-name-part taxon-name-part-type="genus" reg="Patania">P.</tp:taxon-name-part><tp:taxon-name-part taxon-name-part-type="species" reg="iopasalis">iopasalis</tp:taxon-name-part></tp:taxon-name></italic>, male, genitalia slide no. XXL23277 <bold>15, 16</bold><italic><tp:taxon-name><tp:taxon-name-part taxon-name-part-type="genus" reg="Purpurata">P.</tp:taxon-name-part><tp:taxon-name-part taxon-name-part-type="species" reg="directa">directa</tp:taxon-name-part></tp:taxon-name></italic> sp. nov. <bold>15</bold> male, holotype, genitalia slide no. LXQ18315 <bold>16</bold> female, paratype, genitalia slide no. XLJ14147 <bold>12a, 14a, 15a</bold> gnathos <bold>12b, 14b, 15b</bold> fibula <bold>12c, 14c, 15c</bold> cornuti and posterior protrusion of phallus. Scale bars: 1.0 mm (<bold>12–16</bold>); 0.1 mm (<bold>12a–c, 14a–c, 15a–c</bold>).</p></caption><graphic xmlns:xlink="http://www.w3.org/1999/xlink" xlink:href="zookeys-1219-175_article-131102__-g004.jpg" position="float" orientation="portrait" xlink:type="simple" id="oo_1188289.jpg"><uri content-type="original_file" xlink:type="simple">https://binary.pensoft.net/fig/1188289</uri></graphic></fig><fig id="F5" position="float" orientation="portrait"><object-id xmlns:xlink="http://www.w3.org/1999/xlink" content-type="doi" xlink:type="simple">10.3897/zookeys.1219.131102.figures17-20</object-id><object-id xmlns:xlink="http://www.w3.org/1999/xlink" content-type="arpha" xlink:type="simple">FA7F9FF9-5ED7-5B8D-98EA-1D664E5830BF</object-id><label>Figures 17–20.</label><caption><p>Genitalia of <italic><tp:taxon-name><tp:taxon-name-part taxon-name-part-type="genus" reg="Purpurata">Purpurata</tp:taxon-name-part></tp:taxon-name></italic> species <bold>17, 18</bold><italic><tp:taxon-name><tp:taxon-name-part taxon-name-part-type="genus" reg="Purpurata">P.</tp:taxon-name-part><tp:taxon-name-part taxon-name-part-type="species" reg="lurida">lurida</tp:taxon-name-part></tp:taxon-name></italic> sp. nov. <bold>17</bold> male, holotype, genitalia slide no. XLJ14084 <bold>18</bold> female, paratype, genitalia slide no. LXQ18316 <bold>19, 20</bold><italic><tp:taxon-name><tp:taxon-name-part taxon-name-part-type="genus" reg="Patania">P.</tp:taxon-name-part><tp:taxon-name-part taxon-name-part-type="species" reg="plagiatalis">plagiatalis</tp:taxon-name-part></tp:taxon-name></italic><bold>19</bold> male, genitalia slide no. HGQ13237 <bold>20</bold> female, genitalia slide no. XLJ14204 <bold>17a, 19a</bold> gnathos <bold>17b, 19b</bold> fibula <bold>17c, 19c</bold> cornuti and posterior protrusion of phallus. Scale bars: 1.0 mm (<bold>17–20</bold>); 0.1 mm (<bold>17a–c, 19a–c</bold>).</p></caption><graphic xmlns:xlink="http://www.w3.org/1999/xlink" xlink:href="zookeys-1219-175_article-131102__-g005.jpg" position="float" orientation="portrait" xlink:type="simple" id="oo_1188288.jpg"><uri content-type="original_file" xlink:type="simple">https://binary.pensoft.net/fig/1188288</uri></graphic></fig></tp:treatment-sec><tp:treatment-sec sec-type="description" id="SECID0EIIBI"><title>Description.</title><p><bold><italic>Habitus</italic></bold> (Fig. <xref ref-type="fig" rid="F3">10</xref>). Forewing length 11.0–13.5 mm, wingspan 24.0–30.0 mm. Frons and vertex yellowish brown. Labial palpus with 1<sup>st</sup> segment yellowish white ventrally, the remainder yellowish brown. Maxillary palpus brown. Antenna yellowish brown, with ventral cilia ~ 1/3 in length of diameter of flagellomere in male. Patagium and tegula yellow. Thorax yellow dorsally, white ventrally. Legs yellowish white, distal end of front tibia black. Wings pale yellow, with purple-brown lines and patches. Forewing with three small spots at base, another spot near basal dorsum; antemedial line slightly wavy, accompanied by a large elliptical pale patch inside; orbicular stigma a dark brown dot; discoidal stigma reniform, yellow centrally; postmedial line slightly obliquely inward from costa, dentate and excurved between M<sub>2</sub> and CuA<sub>2</sub>, then incurved to discoidal stigma below and sinuous to inner margin; an irregular large patch near apex beyond anterior postmedial line, another misty patch near tornus below CuA<sub>2</sub>; a line of spots along marginal line. Hindwing with discoidal stigma a short oblique stripe; postmedial line same as forewing before CuA<sub>2</sub>, not apparent afterwards; an irregular large patch near apex beyond anterior postmedial line; a band below discoidal stigma, accompanied by another irregular misty wide band extended to tornus. Cilia of fore and hind wings yellowish white. Abdomen yellow dorsally, white ventrally; 1<sup>st</sup> and 2<sup>nd</sup> tergites with pale black spots laterally and 7<sup>th</sup> tergites black posteriorly in male.</p><p><bold><italic>Male genitalia</italic></bold> (Fig. <xref ref-type="fig" rid="F5">17</xref>). Uncus short and broad triangular. Gnathos vestigial to a narrow band and bearing a few short setae (Fig. <xref ref-type="fig" rid="F5">17a</xref>). Valva broad tongue-shaped, with distal 1/3 narrowed very gradually, and rounded apically; costa arched medially and bearing a cluster of long setae; fibula a short lamina, setose basally (Fig. <xref ref-type="fig" rid="F5">17b</xref>). Saccus oval. Juxta a broad plate. Phallus posteriorly with a finger-like protruding sclerite, with a thick, needle-like cornutus and a brush-like cornutus composed of a spine cluster (Fig. <xref ref-type="fig" rid="F5">17c</xref>).</p><p><bold><italic>Female genitalia</italic></bold> (Fig. <xref ref-type="fig" rid="F5">18</xref>). Apophyses anteriores ~ 2 × length of apophyses posteriores. Antrum broad, ductus seminalis originating from antrum. Ductus bursae ~ 2 × length of corpus bursae. Corpus bursae nearly oval, with a round signum.</p></tp:treatment-sec><tp:treatment-sec sec-type="distribution" id="SECID0EJKBI"><title>Distribution.</title><p>China (Chongqing, Guizhou, Yunnan, Hainan, Hubei, Zhejiang).</p></tp:treatment-sec><tp:treatment-sec sec-type="etymology" id="SECID0EOKBI"><title>Etymology.</title><p>The species name <italic>lurida</italic> is derived from the Latin word <italic>luridus</italic>, an adjective, meaning pale yellow, indicating the pale wing color.</p></tp:treatment-sec><tp:treatment-sec><!--Section generated to contain objects referenced in tp:taxon-treatment.--><fig id="F3" position="float" orientation="portrait"><object-id xmlns:xlink="http://www.w3.org/1999/xlink" content-type="doi" xlink:type="simple">10.3897/zookeys.1219.131102.figures6-11</object-id><object-id xmlns:xlink="http://www.w3.org/1999/xlink" content-type="arpha" xlink:type="simple">9471949A-F3B1-5123-8F9D-ADB9A40A7E82</object-id><label>Figures 6–11.</label><caption><p>Habitus of <italic><tp:taxon-name><tp:taxon-name-part taxon-name-part-type="genus" reg="Purpurata">Purpurata</tp:taxon-name-part></tp:taxon-name></italic> species <bold>6</bold><italic><tp:taxon-name><tp:taxon-name-part taxon-name-part-type="genus" reg="Patania">P.</tp:taxon-name-part><tp:taxon-name-part taxon-name-part-type="species" reg="obfuscalis">obfuscalis</tp:taxon-name-part></tp:taxon-name></italic> ♂ <bold>7</bold><italic><tp:taxon-name><tp:taxon-name-part taxon-name-part-type="genus" reg="Patania">P.</tp:taxon-name-part><tp:taxon-name-part taxon-name-part-type="species" reg="iopasalis">iopasalis</tp:taxon-name-part></tp:taxon-name></italic> ♂ <bold>8</bold><italic><tp:taxon-name><tp:taxon-name-part taxon-name-part-type="genus" reg="Purpurata">P.</tp:taxon-name-part><tp:taxon-name-part taxon-name-part-type="species" reg="directa">directa</tp:taxon-name-part></tp:taxon-name></italic> sp. nov. holotype ♂ <bold>9</bold><italic><tp:taxon-name><tp:taxon-name-part taxon-name-part-type="genus" reg="Purpurata">P.</tp:taxon-name-part><tp:taxon-name-part taxon-name-part-type="species" reg="directa">directa</tp:taxon-name-part></tp:taxon-name></italic> sp. nov. paratype ♀ <bold>10</bold><italic><tp:taxon-name><tp:taxon-name-part taxon-name-part-type="genus" reg="Purpurata">P.</tp:taxon-name-part><tp:taxon-name-part taxon-name-part-type="species" reg="lurida">lurida</tp:taxon-name-part></tp:taxon-name></italic> sp. nov. holotype ♂ <bold>11</bold><italic><tp:taxon-name><tp:taxon-name-part taxon-name-part-type="genus" reg="Patania">P.</tp:taxon-name-part><tp:taxon-name-part taxon-name-part-type="species" reg="plagiatalis">plagiatalis</tp:taxon-name-part></tp:taxon-name></italic> ♂. Scale bars: 0.5 cm.</p></caption><graphic xmlns:xlink="http://www.w3.org/1999/xlink" xlink:href="zookeys-1219-175_article-131102__-g003.jpg" position="float" orientation="portrait" xlink:type="simple" id="oo_1188287.jpg"><uri content-type="original_file" xlink:type="simple">https://binary.pensoft.net/fig/1188287</uri></graphic></fig></tp:treatment-sec></tp:taxon-treatment>
