# Supplementary material for: ﻿The new genus Purpurata (Lepidoptera, Crambidae, Spilomelinae), with descriptions of two new species from China
Source: Zookeys. 2024 Dec 2;1219:175–94. doi: 10.3897/zookeys.1219.131102 (PMC11629085; doi:10.3897/zookeys.1219.131102)
Supplement: XML Treatment for Purpurata plagiatalis [file zookeys.1219.131102-treatment6.xml]

<!DOCTYPE tp:taxon-treatment
  PUBLIC "-//TaxonX//DTD Taxonomic Treatment Publishing DTD v0 20100105//EN" "tax-treatment-NSO.dtd">
<tp:taxon-treatment xmlns:tp="http://www.plazi.org/taxpub"><tp:treatment-meta><kwd-group><label>Taxon classification</label><kwd>
                <named-content content-type="kingdom">Animalia</named-content>
              </kwd><kwd>
                <named-content content-type="order">Lepidoptera</named-content>
              </kwd><kwd>
                <named-content content-type="family">Crambidae</named-content>
              </kwd></kwd-group><mixed-citation publication-type="journal"><person-group><name><surname>Xue</surname><given-names>Xin-Lei</given-names></name><name><surname>Lu</surname><given-names>Xiao-Qiang</given-names></name><name><surname>Du</surname><given-names>Xi-Cui</given-names></name></person-group><article-title>﻿The new genus <italic><tp:taxon-name><tp:taxon-name-part taxon-name-part-type="genus" reg="Purpurata">Purpurata</tp:taxon-name-part></tp:taxon-name></italic> (<tp:taxon-name><tp:taxon-name-part taxon-name-part-type="order">Lepidoptera</tp:taxon-name-part></tp:taxon-name>, <tp:taxon-name><tp:taxon-name-part taxon-name-part-type="family">Crambidae</tp:taxon-name-part></tp:taxon-name>, <tp:taxon-name><tp:taxon-name-part taxon-name-part-type="subfamily">Spilomelinae</tp:taxon-name-part></tp:taxon-name>), with descriptions of two new species from China</article-title><source>Zookeys</source><day>02</day><month>12</month><year>2024</year><volume>1219</volume><fpage>175</fpage><lpage>194</lpage><pub-id pub-id-type="doi">10.3897/zookeys.1219.131102</pub-id></mixed-citation></tp:treatment-meta><tp:nomenclature><label>﻿</label><tp:taxon-name>
              <object-id xmlns:xlink="http://www.w3.org/1999/xlink" content-type="arpha" xlink:type="simple">8EBAA078-F238-5540-BF37-1BD458999818</object-id>
              <tp:taxon-name-part taxon-name-part-type="genus" reg="Purpurata">Purpurata</tp:taxon-name-part>
              <tp:taxon-name-part taxon-name-part-type="species" reg="plagiatalis">plagiatalis</tp:taxon-name-part>
            </tp:taxon-name><tp:taxon-authority>(Walker, 1859)</tp:taxon-authority><tp:taxon-status xmlns:xlink="http://www.w3.org/1999/xlink" xlink:type="simple">comb. nov.</tp:taxon-status><xref ref-type="fig" rid="F3">Figs 11</xref><xref ref-type="fig" rid="F5">, 19</xref><xref ref-type="fig" rid="F5">, 19a–c</xref><xref ref-type="fig" rid="F5">, 20</xref><tp:nomenclature-citation-list><tp:nomenclature-citation><tp:taxon-name>
                  <tp:taxon-name-part taxon-name-part-type="genus" reg="Botys">Botys</tp:taxon-name-part>
                  <tp:taxon-name-part taxon-name-part-type="species" reg="plagiatalis">plagiatalis</tp:taxon-name-part>
                </tp:taxon-name><comment>Walker, 1859: 673. Type locality: Sri Lanka.</comment></tp:nomenclature-citation><tp:nomenclature-citation><tp:taxon-name>
                  <tp:taxon-name-part taxon-name-part-type="genus" reg="Pleuroptya">Pleuroptya</tp:taxon-name-part>
                  <tp:taxon-name-part taxon-name-part-type="species" reg="plagiatalis">plagiatalis</tp:taxon-name-part>
                </tp:taxon-name><comment>: <xref ref-type="bibr" rid="B5">Inoue 1982</xref>: 1: 343, 2: 234.</comment></tp:nomenclature-citation><tp:nomenclature-citation><tp:taxon-name>
                  <tp:taxon-name-part taxon-name-part-type="genus" reg="Patania">Patania</tp:taxon-name-part>
                  <tp:taxon-name-part taxon-name-part-type="species" reg="plagiatalis">plagiatalis</tp:taxon-name-part>
                </tp:taxon-name><comment>: <xref ref-type="bibr" rid="B19">Nuss et al. 2003–2024</xref>. Global Information System on <tp:taxon-name><tp:taxon-name-part taxon-name-part-type="superfamily">Pyraloidea</tp:taxon-name-part></tp:taxon-name>.</comment></tp:nomenclature-citation></tp:nomenclature-citation-list></tp:nomenclature><tp:treatment-sec sec-type="material" id="SECID0EKOBI"><title>Material examined.</title><p><bold>Guangxi Zhuang Autonomous Region</bold> • 1 ♂, Nonggang National Nature Reserve, Longzhou County, alt. 188 m, 27 July 2011, Gui-Qing He leg., genitalia slide number: HGQ13237 • 1 ♂, Mulun National Nature Reserve, alt. 288 m, 22 July 2015, Dan Xu leg. • <bold>Hainan Prov.</bold>, 1 ♀, Jianfengling Nature Reserve, alt. 770 m, 13 July 2014, Pei-Xin Cong, Lin-Jie Liu &amp; Sha Hu leg. (<named-content xmlns:xlink="http://www.w3.org/1999/xlink" content-type="dwc:institutional_code" xlink:title="Insect Collection of Nankai University" xlink:href="http://grbio.org/institution/nankai-university" xlink:type="simple">NKU</named-content>), genitalia slide number: XLJ14204.</p></tp:treatment-sec><tp:treatment-sec sec-type="diagnosis" id="SECID0EZOBI"><title>Diagnosis.</title><p>This species is distinguished by wings with postmedial line punctiform and excurved between M<sub>2</sub> and CuA<sub>2</sub> (Fig. <xref ref-type="fig" rid="F3">11</xref>); gnathos vestigial to a narrow band (Fig. <xref ref-type="fig" rid="F5">19a</xref>); sacculus narrowed medially, with a lamellar projection near distal end (Fig. <xref ref-type="fig" rid="F5">19</xref>); fibula ear-shaped, with long setae (Fig. <xref ref-type="fig" rid="F5">19b</xref>); phallus posteriorly with a rounded protruding sclerite, with a thick needle-like cornutus and a brush-like cornutus, and a short thorn-like cornutus near posterior end (Fig. <xref ref-type="fig" rid="F5">19c</xref>).</p></tp:treatment-sec><tp:treatment-sec sec-type="redescription" id="SECID0EXPBI"><title>Redescription.</title><p><bold><italic>Habitus</italic></bold> (Fig. <xref ref-type="fig" rid="F3">11</xref>). Forewing length 8.0–9.5 mm, wingspan 18.0–22.0 mm. Frons and vertex yellowish brown. Labial palpus yellowish white, pale brown at distal end of 2<sup>nd</sup> segment. Maxillary palpus brown. Antenna yellowish brown, with ventral cilia ~ ½ in length of diameter of flagellomere in male. Patagium and tegula yellow, with pale yellowish brown patches centrally and basally respectively. Thorax yellow dorsally, white ventrally. Legs yellowish white, distal end of front tibia black. Wings yellow, with purple-brown lines and patches. Forewing with three small spots at base, another spot near basal dorsum; antemedial line slightly wavy, accompanied by a large elliptical patch inside; orbicular stigma a dark brown dot; discoidal stigma reniform, yellow centrally; postmedial line punctiform and excurved between M<sub>2</sub> and CuA<sub>2</sub>; an irregular large patch near apex beyond anterior postmedial line, a nearly semicircular patch near tornus below CuA<sub>2</sub>; a line of small spots along terminal margin. Hindwing with discoidal stigma a short oblique stripe; postmedial line same as forewing before CuA<sub>2</sub>, not apparent afterwards; a large patch near apex beyond anterior postmedial line; a thin band below discoidal stigma, accompanied by an irregular misty wide band extended to tornus. Cilia of fore and hind wings yellowish white. Abdomen yellow dorsally, 1<sup>st</sup> and 2<sup>nd</sup> tergites with pale black spots laterally and 7<sup>th</sup> tergites black posteriorly in male.</p><p><bold><italic>Male genitalia</italic></bold> (Fig. <xref ref-type="fig" rid="F5">19</xref>). Uncus short and broad. Gnathos vestigial to a narrow band and setose (Fig. <xref ref-type="fig" rid="F5">19a</xref>). Valva broad tongue-shaped with long setae along distal costa; fibula ear-shaped with long setae (Fig. <xref ref-type="fig" rid="F5">19b</xref>). Sacculus narrowed medially, with a lamellar projection near distal end. Saccus triangular. Juxta forcipate. Phallus posteriorly with a rounded protruding sclerite, with a thick needle-like cornutus and a brush-like cornutus composed of a spine cluster, and a short thorn-like cornutus near posterior end (Fig. <xref ref-type="fig" rid="F5">19c</xref>).</p><p><bold><italic>Female genitalia</italic></bold> (Fig. <xref ref-type="fig" rid="F5">20</xref>). Apophyses anteriores ~ 2 × as long as apophyses posteriores. Antrum relatively long, with a long, sclerotized band. Ductus bursae ~ 4 × as long as corpus bursae. Corpus bursae nearly rounded, with a round signum.</p></tp:treatment-sec><tp:treatment-sec sec-type="distribution" id="SECID0EYRBI"><title>Distribution.</title><p>China (Xizang, Yunnan, Guangxi, Guangdong, Hainan, Fujian) (<xref ref-type="bibr" rid="B13">Lu and Guan 1953</xref>; <xref ref-type="bibr" rid="B28">Wang et al. 2003</xref>), Australia, Guatemala, Japan, India, Sri Lanka (<xref ref-type="bibr" rid="B26">Walker 1859</xref>; <xref ref-type="bibr" rid="B5">Inoue 1982</xref>; <xref ref-type="bibr" rid="B9">Klima 1939</xref>).</p></tp:treatment-sec><tp:treatment-sec sec-type="host" id="SECID0ESSBI"><title>Host plants.</title><p><italic><tp:taxon-name><tp:taxon-name-part taxon-name-part-type="genus" reg="Ipomoea">Ipomoea</tp:taxon-name-part></tp:taxon-name></italic> spp. (<xref ref-type="bibr" rid="B28">Wang et al. 2003</xref>).</p></tp:treatment-sec><tp:treatment-sec><!--Section generated to contain objects referenced in tp:taxon-treatment.--><fig id="F3" position="float" orientation="portrait"><object-id xmlns:xlink="http://www.w3.org/1999/xlink" content-type="doi" xlink:type="simple">10.3897/zookeys.1219.131102.figures6-11</object-id><object-id xmlns:xlink="http://www.w3.org/1999/xlink" content-type="arpha" xlink:type="simple">9471949A-F3B1-5123-8F9D-ADB9A40A7E82</object-id><label>Figures 6–11.</label><caption><p>Habitus of <italic><tp:taxon-name><tp:taxon-name-part taxon-name-part-type="genus" reg="Purpurata">Purpurata</tp:taxon-name-part></tp:taxon-name></italic> species <bold>6</bold><italic><tp:taxon-name><tp:taxon-name-part taxon-name-part-type="genus" reg="Patania">P.</tp:taxon-name-part><tp:taxon-name-part taxon-name-part-type="species" reg="obfuscalis">obfuscalis</tp:taxon-name-part></tp:taxon-name></italic> ♂ <bold>7</bold><italic><tp:taxon-name><tp:taxon-name-part taxon-name-part-type="genus" reg="Patania">P.</tp:taxon-name-part><tp:taxon-name-part taxon-name-part-type="species" reg="iopasalis">iopasalis</tp:taxon-name-part></tp:taxon-name></italic> ♂ <bold>8</bold><italic><tp:taxon-name><tp:taxon-name-part taxon-name-part-type="genus" reg="Purpurata">P.</tp:taxon-name-part><tp:taxon-name-part taxon-name-part-type="species" reg="directa">directa</tp:taxon-name-part></tp:taxon-name></italic> sp. nov. holotype ♂ <bold>9</bold><italic><tp:taxon-name><tp:taxon-name-part taxon-name-part-type="genus" reg="Purpurata">P.</tp:taxon-name-part><tp:taxon-name-part taxon-name-part-type="species" reg="directa">directa</tp:taxon-name-part></tp:taxon-name></italic> sp. nov. paratype ♀ <bold>10</bold><italic><tp:taxon-name><tp:taxon-name-part taxon-name-part-type="genus" reg="Purpurata">P.</tp:taxon-name-part><tp:taxon-name-part taxon-name-part-type="species" reg="lurida">lurida</tp:taxon-name-part></tp:taxon-name></italic> sp. nov. holotype ♂ <bold>11</bold><italic><tp:taxon-name><tp:taxon-name-part taxon-name-part-type="genus" reg="Patania">P.</tp:taxon-name-part><tp:taxon-name-part taxon-name-part-type="species" reg="plagiatalis">plagiatalis</tp:taxon-name-part></tp:taxon-name></italic> ♂. Scale bars: 0.5 cm.</p></caption><graphic xmlns:xlink="http://www.w3.org/1999/xlink" xlink:href="zookeys-1219-175_article-131102__-g003.jpg" position="float" orientation="portrait" xlink:type="simple" id="oo_1188287.jpg"><uri content-type="original_file" xlink:type="simple">https://binary.pensoft.net/fig/1188287</uri></graphic></fig><fig id="F5" position="float" orientation="portrait"><object-id xmlns:xlink="http://www.w3.org/1999/xlink" content-type="doi" xlink:type="simple">10.3897/zookeys.1219.131102.figures17-20</object-id><object-id xmlns:xlink="http://www.w3.org/1999/xlink" content-type="arpha" xlink:type="simple">FA7F9FF9-5ED7-5B8D-98EA-1D664E5830BF</object-id><label>Figures 17–20.</label><caption><p>Genitalia of <italic><tp:taxon-name><tp:taxon-name-part taxon-name-part-type="genus" reg="Purpurata">Purpurata</tp:taxon-name-part></tp:taxon-name></italic> species <bold>17, 18</bold><italic><tp:taxon-name><tp:taxon-name-part taxon-name-part-type="genus" reg="Purpurata">P.</tp:taxon-name-part><tp:taxon-name-part taxon-name-part-type="species" reg="lurida">lurida</tp:taxon-name-part></tp:taxon-name></italic> sp. nov. <bold>17</bold> male, holotype, genitalia slide no. XLJ14084 <bold>18</bold> female, paratype, genitalia slide no. LXQ18316 <bold>19, 20</bold><italic><tp:taxon-name><tp:taxon-name-part taxon-name-part-type="genus" reg="Patania">P.</tp:taxon-name-part><tp:taxon-name-part taxon-name-part-type="species" reg="plagiatalis">plagiatalis</tp:taxon-name-part></tp:taxon-name></italic><bold>19</bold> male, genitalia slide no. HGQ13237 <bold>20</bold> female, genitalia slide no. XLJ14204 <bold>17a, 19a</bold> gnathos <bold>17b, 19b</bold> fibula <bold>17c, 19c</bold> cornuti and posterior protrusion of phallus. Scale bars: 1.0 mm (<bold>17–20</bold>); 0.1 mm (<bold>17a–c, 19a–c</bold>).</p></caption><graphic xmlns:xlink="http://www.w3.org/1999/xlink" xlink:href="zookeys-1219-175_article-131102__-g005.jpg" position="float" orientation="portrait" xlink:type="simple" id="oo_1188288.jpg"><uri content-type="original_file" xlink:type="simple">https://binary.pensoft.net/fig/1188288</uri></graphic></fig></tp:treatment-sec><ref-list><ref id="B5"><mixed-citation xmlns:xlink="http://www.w3.org/1999/xlink" xlink:type="simple"><person-group><name name-style="western"><surname>Inoue</surname><given-names>H</given-names></name></person-group> (<year>1982</year>) <article-title><tp:taxon-name><tp:taxon-name-part taxon-name-part-type="family">Pyralidae</tp:taxon-name-part></tp:taxon-name>.</article-title> In: <person-group><name name-style="western"><surname>Inoue</surname><given-names>H</given-names></name><name name-style="western"><surname>Sugi</surname><given-names>S</given-names></name><name name-style="western"><surname>Kuroko</surname><given-names>H</given-names></name><name name-style="western"><surname>Moriuti</surname><given-names>S</given-names></name><name name-style="western"><surname>Kawabe</surname><given-names>A</given-names></name><name name-style="western"><surname>Owada</surname><given-names>M</given-names></name></person-group> (<role>Eds</role>) <issue-title>Moths of Japan.</issue-title><source>Kodansha, Tokyo, 1: 307–404, 2</source>, <fpage>223</fpage>–<lpage>254</lpage>.</mixed-citation></ref><ref id="B19"><mixed-citation xmlns:xlink="http://www.w3.org/1999/xlink" xlink:type="simple"><person-group><name name-style="western"><surname>Nuss</surname><given-names>M</given-names></name><name name-style="western"><surname>Landry</surname><given-names>B</given-names></name><name name-style="western"><surname>Mally</surname><given-names>R</given-names></name><name name-style="western"><surname>Vegliante</surname><given-names>F</given-names></name><name name-style="western"><surname>Tränkner</surname><given-names>A</given-names></name><name name-style="western"><surname>Bauer</surname><given-names>F</given-names></name><name name-style="western"><surname>Hayden</surname><given-names>J</given-names></name><name name-style="western"><surname>Segerer</surname><given-names>A</given-names></name><name name-style="western"><surname>Schouten</surname><given-names>R</given-names></name><name name-style="western"><surname>H</surname><given-names>Li</given-names></name><name name-style="western"><surname>Trofimova</surname><given-names>T</given-names></name><name name-style="western"><surname>Solis</surname><given-names>MA</given-names></name><name name-style="western"><surname>Prins</surname><given-names>JD</given-names></name><name name-style="western"><surname>Speidel</surname><given-names>W</given-names></name></person-group> (<year>2003–2024</year>) Global Information System on <tp:taxon-name><tp:taxon-name-part taxon-name-part-type="superfamily">Pyraloidea</tp:taxon-name-part></tp:taxon-name>. <ext-link xlink:href="http://globiz.pyraloidea.org" ext-link-type="uri" xlink:type="simple">http://globiz.pyraloidea.org</ext-link></mixed-citation></ref><ref id="B13"><mixed-citation xmlns:xlink="http://www.w3.org/1999/xlink" xlink:type="simple"><person-group><name name-style="western"><surname>Lu</surname><given-names>JR</given-names></name><name name-style="western"><surname>Guan</surname><given-names>ZH</given-names></name></person-group> (<year>1953</year>) <article-title>List of Chinese Pyralid insects, addendum of Hu “List of Chinese Insects”, Part II. <tp:taxon-name><tp:taxon-name-part taxon-name-part-type="subfamily">Nymphulinae</tp:taxon-name-part></tp:taxon-name>, <tp:taxon-name><tp:taxon-name-part taxon-name-part-type="subfamily">Scopariinae</tp:taxon-name-part></tp:taxon-name>, <tp:taxon-name><tp:taxon-name-part taxon-name-part-type="subfamily">Pyraustinae</tp:taxon-name-part></tp:taxon-name>.</article-title><source>Acta Entomologica Sinica</source><volume>3</volume>(<issue>2</issue>): <fpage>203</fpage>–<lpage>244</lpage>.</mixed-citation></ref><ref id="B28"><mixed-citation xmlns:xlink="http://www.w3.org/1999/xlink" xlink:type="simple"><person-group><name name-style="western"><surname>Wang</surname><given-names>JS</given-names></name><name name-style="western"><surname>Song</surname><given-names>SM</given-names></name><name name-style="western"><surname>Wu</surname><given-names>YY</given-names></name><name name-style="western"><surname>Chen</surname><given-names>TM</given-names></name></person-group> (<year>2003</year>) Fauna of <tp:taxon-name><tp:taxon-name-part taxon-name-part-type="family">Pyralidae</tp:taxon-name-part></tp:taxon-name> of Wuyishan Nature Reserve in China. China Science and Technology Press, Beijing, 324–326.</mixed-citation></ref><ref id="B26"><mixed-citation xmlns:xlink="http://www.w3.org/1999/xlink" xlink:type="simple"><person-group><name name-style="western"><surname>Walker</surname><given-names>F</given-names></name></person-group> (<year>1859</year>) <article-title>Pyralides. List of Specimens of Lepidopterous Insects in the Collection of the British Museum.</article-title><source>Printed by order of the Trustees, London,</source><volume>18</volume>: <fpage>509</fpage>–<lpage>798</lpage>.</mixed-citation></ref><ref id="B9"><mixed-citation xmlns:xlink="http://www.w3.org/1999/xlink" xlink:type="simple"><person-group><name name-style="western"><surname>Klima</surname><given-names>A</given-names></name></person-group> (<year>1939</year>) <article-title><tp:taxon-name><tp:taxon-name-part taxon-name-part-type="family">Pyralidae</tp:taxon-name-part></tp:taxon-name>: subfamily: <tp:taxon-name><tp:taxon-name-part taxon-name-part-type="subfamily">Pyraustinae</tp:taxon-name-part></tp:taxon-name> I.</article-title> In: <person-group><name name-style="western"><surname>Bryk</surname><given-names>F</given-names></name></person-group> (<role>Ed.</role>) <issue-title>Lepidopterorum Catalogous. Dr. W.</issue-title><source>Junk, Gravenhage,</source><volume>89</volume>: <fpage>186</fpage>–<lpage>224</lpage>.</mixed-citation></ref></ref-list></tp:taxon-treatment>
