# Supplementary material for: ﻿The new genus Purpurata (Lepidoptera, Crambidae, Spilomelinae), with descriptions of two new species from China
Source: Zookeys. 2024 Dec 2;1219:175–94. doi: 10.3897/zookeys.1219.131102 (PMC11629085; doi:10.3897/zookeys.1219.131102)
Supplement: XML Treatment for Purpurata shompen [file zookeys.1219.131102-treatment7.xml]

<!DOCTYPE tp:taxon-treatment
  PUBLIC "-//TaxonX//DTD Taxonomic Treatment Publishing DTD v0 20100105//EN" "tax-treatment-NSO.dtd">
<tp:taxon-treatment xmlns:tp="http://www.plazi.org/taxpub"><tp:treatment-meta><kwd-group><label>Taxon classification</label><kwd>
                <named-content content-type="kingdom">Animalia</named-content>
              </kwd><kwd>
                <named-content content-type="order">Lepidoptera</named-content>
              </kwd><kwd>
                <named-content content-type="family">Crambidae</named-content>
              </kwd></kwd-group><mixed-citation publication-type="journal"><person-group><name><surname>Xue</surname><given-names>Xin-Lei</given-names></name><name><surname>Lu</surname><given-names>Xiao-Qiang</given-names></name><name><surname>Du</surname><given-names>Xi-Cui</given-names></name></person-group><article-title>﻿The new genus <italic><tp:taxon-name><tp:taxon-name-part taxon-name-part-type="genus" reg="Purpurata">Purpurata</tp:taxon-name-part></tp:taxon-name></italic> (<tp:taxon-name><tp:taxon-name-part taxon-name-part-type="order">Lepidoptera</tp:taxon-name-part></tp:taxon-name>, <tp:taxon-name><tp:taxon-name-part taxon-name-part-type="family">Crambidae</tp:taxon-name-part></tp:taxon-name>, <tp:taxon-name><tp:taxon-name-part taxon-name-part-type="subfamily">Spilomelinae</tp:taxon-name-part></tp:taxon-name>), with descriptions of two new species from China</article-title><source>Zookeys</source><day>02</day><month>12</month><year>2024</year><volume>1219</volume><fpage>175</fpage><lpage>194</lpage><pub-id pub-id-type="doi">10.3897/zookeys.1219.131102</pub-id></mixed-citation></tp:treatment-meta><tp:nomenclature><label>﻿</label><tp:taxon-name>
              <object-id xmlns:xlink="http://www.w3.org/1999/xlink" content-type="arpha" xlink:type="simple">E4B98048-D516-566B-A014-B8652ABF5E82</object-id>
              <tp:taxon-name-part taxon-name-part-type="genus" reg="Purpurata">Purpurata</tp:taxon-name-part>
              <tp:taxon-name-part taxon-name-part-type="species" reg="shompen">shompen</tp:taxon-name-part>
            </tp:taxon-name><tp:taxon-authority>(Singh &amp; Ahmad, 2022)</tp:taxon-authority><tp:taxon-status xmlns:xlink="http://www.w3.org/1999/xlink" xlink:type="simple">comb. nov.</tp:taxon-status><tp:nomenclature-citation-list><tp:nomenclature-citation><tp:taxon-name>
                  <tp:taxon-name-part taxon-name-part-type="genus" reg="Patania">Patania</tp:taxon-name-part>
                  <tp:taxon-name-part taxon-name-part-type="species" reg="shompen">shompen</tp:taxon-name-part>
                </tp:taxon-name><comment>Singh &amp; Ahmad in <xref ref-type="bibr" rid="B25">Singh et al. 2022</xref>: 14, figs 1–2, 5–7. Type locality: India (Great Nicobar Island).</comment></tp:nomenclature-citation></tp:nomenclature-citation-list></tp:nomenclature><tp:treatment-sec sec-type="diagnosis" id="SECID0E1UBI"><title>Diagnosis.</title><p>This species is similar to <italic><tp:taxon-name><tp:taxon-name-part taxon-name-part-type="genus" reg="Patania">P.</tp:taxon-name-part><tp:taxon-name-part taxon-name-part-type="species" reg="iopasalis">iopasalis</tp:taxon-name-part></tp:taxon-name></italic>, but can be distinguished by the postmedial line of forewing punctiform between M<sub>2</sub> and CuA<sub>2</sub>, and the postmedial line of hindwing linear between M<sub>2</sub> and CuA<sub>2</sub> (<xref ref-type="bibr" rid="B25">Singh et al. 2022</xref>: fig. 1); phallus posteriorly with a rectangular protruding sclerite in male genitalia (<xref ref-type="bibr" rid="B25">Singh et al. 2022</xref>: fig. 7). In <italic><tp:taxon-name><tp:taxon-name-part taxon-name-part-type="genus" reg="Patania">P.</tp:taxon-name-part><tp:taxon-name-part taxon-name-part-type="species" reg="iopasalis">iopasalis</tp:taxon-name-part></tp:taxon-name></italic>, the postmedial line of the fore and hind wings are punctiform between M<sub>2</sub> and CuA<sub>2</sub> (Fig. <xref ref-type="fig" rid="F3">7</xref>); and phallus posteriorly with a nail head-like protruding sclerite in male genitalia (Fig. <xref ref-type="fig" rid="F4">14c</xref>).</p></tp:treatment-sec><tp:treatment-sec sec-type="distribution" id="SECID0ESWBI"><title>Distribution.</title><p>India (Great Nicobar Island) (<xref ref-type="bibr" rid="B25">Singh et al. 2022</xref>).</p></tp:treatment-sec><tp:treatment-sec sec-type="remarks" id="SECID0E3WBI"><title>Remarks.</title><p>This species is not found in China. The diagnosis is summarized based on the description and images of habitus and genitalia by <xref ref-type="bibr" rid="B25">Singh et al. (2022)</xref>.</p></tp:treatment-sec><tp:treatment-sec><!--Section generated to contain objects referenced in tp:taxon-treatment.--><fig id="F3" position="float" orientation="portrait"><object-id xmlns:xlink="http://www.w3.org/1999/xlink" content-type="doi" xlink:type="simple">10.3897/zookeys.1219.131102.figures6-11</object-id><object-id xmlns:xlink="http://www.w3.org/1999/xlink" content-type="arpha" xlink:type="simple">9471949A-F3B1-5123-8F9D-ADB9A40A7E82</object-id><label>Figures 6–11.</label><caption><p>Habitus of <italic><tp:taxon-name><tp:taxon-name-part taxon-name-part-type="genus" reg="Purpurata">Purpurata</tp:taxon-name-part></tp:taxon-name></italic> species <bold>6</bold><italic><tp:taxon-name><tp:taxon-name-part taxon-name-part-type="genus" reg="Patania">P.</tp:taxon-name-part><tp:taxon-name-part taxon-name-part-type="species" reg="obfuscalis">obfuscalis</tp:taxon-name-part></tp:taxon-name></italic> ♂ <bold>7</bold><italic><tp:taxon-name><tp:taxon-name-part taxon-name-part-type="genus" reg="Patania">P.</tp:taxon-name-part><tp:taxon-name-part taxon-name-part-type="species" reg="iopasalis">iopasalis</tp:taxon-name-part></tp:taxon-name></italic> ♂ <bold>8</bold><italic><tp:taxon-name><tp:taxon-name-part taxon-name-part-type="genus" reg="Purpurata">P.</tp:taxon-name-part><tp:taxon-name-part taxon-name-part-type="species" reg="directa">directa</tp:taxon-name-part></tp:taxon-name></italic> sp. nov. holotype ♂ <bold>9</bold><italic><tp:taxon-name><tp:taxon-name-part taxon-name-part-type="genus" reg="Purpurata">P.</tp:taxon-name-part><tp:taxon-name-part taxon-name-part-type="species" reg="directa">directa</tp:taxon-name-part></tp:taxon-name></italic> sp. nov. paratype ♀ <bold>10</bold><italic><tp:taxon-name><tp:taxon-name-part taxon-name-part-type="genus" reg="Purpurata">P.</tp:taxon-name-part><tp:taxon-name-part taxon-name-part-type="species" reg="lurida">lurida</tp:taxon-name-part></tp:taxon-name></italic> sp. nov. holotype ♂ <bold>11</bold><italic><tp:taxon-name><tp:taxon-name-part taxon-name-part-type="genus" reg="Patania">P.</tp:taxon-name-part><tp:taxon-name-part taxon-name-part-type="species" reg="plagiatalis">plagiatalis</tp:taxon-name-part></tp:taxon-name></italic> ♂. Scale bars: 0.5 cm.</p></caption><graphic xmlns:xlink="http://www.w3.org/1999/xlink" xlink:href="zookeys-1219-175_article-131102__-g003.jpg" position="float" orientation="portrait" xlink:type="simple" id="oo_1188287.jpg"><uri content-type="original_file" xlink:type="simple">https://binary.pensoft.net/fig/1188287</uri></graphic></fig><fig id="F4" position="float" orientation="portrait"><object-id xmlns:xlink="http://www.w3.org/1999/xlink" content-type="doi" xlink:type="simple">10.3897/zookeys.1219.131102.figures12-16</object-id><object-id xmlns:xlink="http://www.w3.org/1999/xlink" content-type="arpha" xlink:type="simple">45877973-DA7F-5687-A4E2-22ABB8B106B1</object-id><label>Figures 12–16.</label><caption><p>Genitalia of <italic><tp:taxon-name><tp:taxon-name-part taxon-name-part-type="genus" reg="Purpurata">Purpurata</tp:taxon-name-part></tp:taxon-name></italic> species <bold>12, 13</bold><italic><tp:taxon-name><tp:taxon-name-part taxon-name-part-type="genus" reg="Patania">P.</tp:taxon-name-part><tp:taxon-name-part taxon-name-part-type="species" reg="obfuscalis">obfuscalis</tp:taxon-name-part></tp:taxon-name></italic><bold>12</bold> male, genitalia slide no. XXL23275 <bold>13</bold> female, genitalia slide no. XLJ14221 <bold>14</bold><italic><tp:taxon-name><tp:taxon-name-part taxon-name-part-type="genus" reg="Patania">P.</tp:taxon-name-part><tp:taxon-name-part taxon-name-part-type="species" reg="iopasalis">iopasalis</tp:taxon-name-part></tp:taxon-name></italic>, male, genitalia slide no. XXL23277 <bold>15, 16</bold><italic><tp:taxon-name><tp:taxon-name-part taxon-name-part-type="genus" reg="Purpurata">P.</tp:taxon-name-part><tp:taxon-name-part taxon-name-part-type="species" reg="directa">directa</tp:taxon-name-part></tp:taxon-name></italic> sp. nov. <bold>15</bold> male, holotype, genitalia slide no. LXQ18315 <bold>16</bold> female, paratype, genitalia slide no. XLJ14147 <bold>12a, 14a, 15a</bold> gnathos <bold>12b, 14b, 15b</bold> fibula <bold>12c, 14c, 15c</bold> cornuti and posterior protrusion of phallus. Scale bars: 1.0 mm (<bold>12–16</bold>); 0.1 mm (<bold>12a–c, 14a–c, 15a–c</bold>).</p></caption><graphic xmlns:xlink="http://www.w3.org/1999/xlink" xlink:href="zookeys-1219-175_article-131102__-g004.jpg" position="float" orientation="portrait" xlink:type="simple" id="oo_1188289.jpg"><uri content-type="original_file" xlink:type="simple">https://binary.pensoft.net/fig/1188289</uri></graphic></fig></tp:treatment-sec><ref-list><ref id="B25"><mixed-citation xmlns:xlink="http://www.w3.org/1999/xlink" xlink:type="simple"><person-group><name name-style="western"><surname>Singh</surname><given-names>N</given-names></name><name name-style="western"><surname>Ahmad</surname><given-names>J</given-names></name><name name-style="western"><surname>Chandra</surname><given-names>K</given-names></name></person-group> (<year>2022</year>) <article-title>A new species of genus <italic><tp:taxon-name><tp:taxon-name-part taxon-name-part-type="genus">Patania</tp:taxon-name-part></tp:taxon-name></italic> Moore, 1888 from India (<tp:taxon-name><tp:taxon-name-part taxon-name-part-type="order">Lepidoptera</tp:taxon-name-part></tp:taxon-name>: <tp:taxon-name><tp:taxon-name-part taxon-name-part-type="family">Crambidae</tp:taxon-name-part></tp:taxon-name>, <tp:taxon-name><tp:taxon-name-part taxon-name-part-type="subfamily">Spilomelinae</tp:taxon-name-part></tp:taxon-name>).</article-title><source>Shilap-Revista de Lepidopterologia</source><volume>50</volume>(<issue>197</issue>): <fpage>13</fpage>–<lpage>17</lpage>. <ext-link xlink:href="10.57065/shilap.178" ext-link-type="doi" xlink:type="simple">https://doi.org/10.57065/shilap.178</ext-link></mixed-citation></ref></ref-list></tp:taxon-treatment>
